# Supplementary material for: Mathematical modeling of hepatitis C RNA replication, exosome secretion and virus release
Source: PLoS Comput Biol. 2020 Nov 5;16(11):e1008421. doi: 10.1371/journal.pcbi.1008421 (PMC7671504; doi:10.1371/journal.pcbi.1008421)
Supplement: S1 Data — (XLSX) [file pcbi.1008421.s017.xlsx]

## Sheet: Keum_Data
Time (days)	(+)RNA	(-)RNA	cell-associated RNA	secreted RNA	Virus FFU/ml	cell-associated Virus FFU/ml
0.125	12.8	0.01	12.5433
0.25	1	0.1	0.549658
0.375	1.4	1.4	0.712764
0.5	3	2.5	2.88154	0.2		0.000309868
0.75	18.9	8.9	17.8315	0.45	0.000707152	0.00381887
1	404.5	37.4	369.354	1.5	0.0164703	0.0580197
1.5	868.5	28.4	767.586	5.9	0.0418671	0.253002
2	2275.6	70.5	2021.66	11.3	0.071001	0.458999
3	2555.6	50	2263.03	36.3	0.0310119	0.200482
4	1247.4	16.6	1079.66	121.9	0.00638469	0.0792301
5	1053.4	10.4	734.861	232.2	0.00522213	0.0541343
Data source:	Keum SJ, Park SM, Park JH, et al. The specific infectivity of hepatitis C virus changes through its life cycle. Virology 2012; 433: 462–470.
Data extraction:	Rohatgi A. WebPlotDigitizer - Web based tool to extract data from plots, images, and maps. Arohatgi, https://automeris.io/WebPlotDigitizer/ (2010).

## Sheet: Fig2
AIC Value	k	Model		Abbreviations
115.621	0.01	SMT1		SM	Secretion Model
390.499	0.01	SMR1		T	From the site of translation
289.893	0.01	SMTR1		R	From the RC
118.43	0.01	SMTRI1		TR	From both sites equally
113.861	0.05	SMT1		TRI	From both sites individually
386.026	0.05	SMR1
285.29	0.05	SMTR1		1	Type 1 model (ramp up)
116.019	0.05	SMTRI1		2	Type 2 model (simple)
113.581	0.1	SMT1		3	Type 3 model (limitation)
380.675	0.1	SMR1
279.814	0.1	SMTR1
115.303	0.1	SMTRI1
113.455	0.5	SMT1
345.867	0.5	SMR1
245.006	0.5	SMTR1
115.31	0.5	SMTRI1
113.436	1	SMT1
316.329	1	SMR1
216.493	1	SMTR1
116.321	1	SMTRI1
113.375	5	SMT1
245.035	5	SMR1
146.971	5	SMTR1
116.668	5	SMTRI1
113.36	10	SMT1
233.815	10	SMR1
130.11	10	SMTR1
116.489	10	SMTRI1
113.358	50	SMT1
230.725	50	SMR1
114.941	50	SMTR1
116.412	50	SMTRI1
113.358	100	SMT1
230.614	100	SMR1
113.499	100	SMTR1
116.413	100	SMTRI1
111.359	0	SMT2
228.545	0	SMR2
110.707	0	SMTR2
114.406	0	SMTRI2
113.738	0.01	SMT3
229.583	0.01	SMR3
113.026	0.01	SMTR3
116.791	0.01	SMTRI3
114.528	0.05	SMT3
225.935	0.05	SMR3
114.468	0.05	SMTR3
118.386	0.05	SMTRI3
114.76	0.1	SMT3
221.816	0.1	SMR3
116.602	0.1	SMTR3
120.098	0.1	SMTRI3
120.735	0.5	SMT3
204.47	0.5	SMR3
141.343	0.5	SMTR3
130.684	0.5	SMTRI3
132.034	1	SMT3
211.204	1	SMR3
182.218	1	SMTR3
169.344	1	SMTRI3
334.724	5	SMT3
431.094	5	SMR3
431.086	5	SMTR3
237.96	5	SMTRI3
492.24	10	SMT3
577.228	10	SMR3
577.251	10	SMTR3
272.927	10	SMTRI3
962.338	50	SMT3
688.719	50	SMR3
688.944	50	SMTR3
308.247	50	SMTRI3
962.322	100	SMT3
728.812	100	SMR3
707.458	100	SMTR3
353.188	100	SMTRI3

## Sheet: Fig3
Data is raw data: Please apply log10(y) for data plot
	A	A	A	B	B	B	C	C	D	D	D
time in days	total (+)RNA	(-)RNA	Secreted RNA	(+)RNA at site of translation	(+)RNA within RC	(-)RNA	(+)RNA secretion rate from T	(+)RNA secretion rate from RC	secreted (+)RNA from site of translation	secreted (+)RNA from the RC	Secreted RNA
0	202	0	0	202	0	0	0	0	0	0	0
0.01	161.625	0.000229815	1.44844e-09	161.612	0.0126616	0.000229815	0	0	1.44844e-09	3.28308e-15	1.44844e-09
0.02	129.322	0.000857782	2.6073e-09	129.299	0.0228727	0.000857782	0	0	2.60729e-09	1.22542e-14	2.6073e-09
0.03	103.478	0.00180983	3.53446e-09	103.447	0.0312777	0.00180983	0	0	3.53443e-09	2.58554e-14	3.53446e-09
0.04	82.8023	0.00303208	4.27625e-09	82.7639	0.038394	0.00303208	0	0	4.27621e-09	4.33175e-14	4.27625e-09
0.05	66.2611	0.00448702	4.86972e-09	66.2164	0.0446392	0.00448702	0	0	4.86966e-09	6.41047e-14	4.86972e-09
0.06	53.0276	0.00615024	5.34455e-09	52.9773	0.0503537	0.00615024	0	0	5.34447e-09	8.78688e-14	5.34455e-09
0.07	42.4411	0.00800819	5.72446e-09	42.3852	0.055817	0.00800819	0	0	5.72434e-09	1.14417e-13	5.72446e-09
0.08	33.9723	0.0100563	6.02841e-09	33.911	0.0612629	0.0100563	0	0	6.02827e-09	1.43683e-13	6.02841e-09
0.09	27.198	0.0122974	6.27161e-09	27.1311	0.0668901	0.0122974	0	0	6.27143e-09	1.7571e-13	6.27161e-09
0.1	21.7797	0.0147409	6.46619e-09	21.7069	0.0728719	0.0147409	0	0	6.46598e-09	2.10632e-13	6.46619e-09
0.11	17.4466	0.017402	6.62188e-09	17.3672	0.0793637	0.017402	0	0	6.62163e-09	2.48667e-13	6.62188e-09
0.12	13.9817	0.020301	6.74645e-09	13.8952	0.0865092	0.020301	0	0	6.74616e-09	2.90105e-13	6.74645e-09
0.13	11.2119	0.0234631	1.6278e-08	11.1175	0.0944455	0.0234631	0.00399002	0	1.62777e-08	3.35308e-13	1.6278e-08
0.14	8.98333	0.0269182	0.0163915	8.88002	0.103307	0.0269182	0.317196	0	0.0163915	3.84705e-13	0.0163915
0.15	7.1887	0.0307009	0.0493268	7.07547	0.11323	0.0307009	0.507164	0	0.0493268	4.38792e-13	0.0493268
0.16	5.7537	0.0348508	0.0851423	5.62935	0.124355	0.0348508	0.622386	0	0.0851423	4.98135e-13	0.0851423
0.17	4.61174	0.0394122	0.118252	4.4749	0.136834	0.0394122	0.692272	0	0.118252	5.63373e-13	0.118252
0.18	3.70629	0.0444351	0.146794	3.55546	0.150827	0.0444351	0.73466	0	0.146794	6.35222e-13	0.146794
0.19	2.99073	0.0499752	0.170544	2.82422	0.16651	0.0499752	0.760369	0	0.170544	7.14481e-13	0.170544
0.2	2.42725	0.0560947	0.189926	2.24318	0.184074	0.0560947	0.775963	0	0.189926	8.02045e-13	0.189926
0.21	1.98549	0.0628624	0.20557	1.78176	0.20373	0.0628624	0.785421	0	0.20557	8.98904e-13	0.20557
0.22	1.64118	0.0703551	0.218118	1.41547	0.225712	0.0703551	0.791157	0	0.218118	1.00616e-12	0.218118
0.23	1.37506	0.0786579	0.228144	1.12479	0.250278	0.0786579	0.794637	0	0.228144	1.12505e-12	0.228144
0.24	1.17189	0.0878653	0.236142	0.894179	0.277713	0.0878653	0.796747	0	0.236142	1.25692e-12	0.236142
0.25	1.01962	0.098082	0.242514	0.711285	0.308336	0.098082	0.798027	0	0.242514	1.40329e-12	0.242514
0.26	0.908791	0.109424	0.247592	0.566289	0.342502	0.109424	0.798803	0	0.247592	1.56584e-12	0.247592
0.27	0.832001	0.122022	0.25164	0.451398	0.380603	0.122022	0.799274	0	0.25164	1.74645e-12	0.25164
0.28	0.783503	0.136017	0.254871	0.360424	0.423079	0.136017	0.79956	0	0.254871	1.94718e-12	0.254871
0.29	0.758876	0.151569	0.257454	0.28846	0.470416	0.151569	0.799733	0	0.257454	2.17034e-12	0.257454
0.3	0.754767	0.168854	0.259525	0.231611	0.523157	0.168854	0.799838	0	0.259525	2.41849e-12	0.259525
0.31	0.768694	0.188068	0.261191	0.186789	0.581905	0.188068	0.799902	0	0.261191	2.69449e-12	0.261191
0.32	0.798879	0.209428	0.262539	0.151548	0.647331	0.209428	0.79994	0	0.262539	3.00151e-12	0.262539
0.33	0.84413	0.233174	0.263636	0.123948	0.720182	0.233174	0.799964	0	0.263636	3.34306e-12	0.263636
0.34	0.903742	0.259573	0.264538	0.102456	0.801287	0.259573	0.799978	0	0.264538	3.72307e-12	0.264538
0.35	0.977424	0.28892	0.265288	0.0858568	0.891567	0.28892	0.799987	0	0.265288	4.14588e-12	0.265288
0.36	1.06524	0.321542	0.265922	0.0731942	0.992048	0.321542	0.799992	0	0.265922	4.61633e-12	0.265922
0.37	1.16758	0.357803	0.266468	0.0637134	1.10387	0.357803	0.799995	0	0.266468	5.13981e-12	0.266468
0.38	1.28511	0.398103	0.266948	0.0568221	1.22828	0.398103	0.799997	0	0.266948	5.7223e-12	0.266948
0.39	1.41876	0.442885	0.267383	0.0520575	1.36671	0.442885	0.799998	0	0.267383	6.37043e-12	0.267383
0.4	1.56974	0.49264	0.267786	0.0490599	1.52068	0.49264	0.799999	0	0.267786	7.0916e-12	0.267786
0.41	1.7395	0.547909	0.268172	0.047553	1.69195	0.547909	0.799999	0	0.268172	7.894e-12	0.268172
0.42	1.92973	0.609288	0.26855	0.047327	1.8824	0.609288	0.8	0	0.26855	8.78674e-12	0.26855
0.43	2.1424	0.677436	0.268932	0.0482262	2.09417	0.677436	0.8	0	0.268932	9.77995e-12	0.268932
0.44	2.37974	0.753078	0.269325	0.0501391	2.3296	0.753078	0.8	0	0.269325	1.08849e-11	0.269325
0.45	2.64426	0.837007	0.269737	0.0529904	2.59127	0.837007	0.8	0	0.269737	1.21139e-11	0.269737
0.46	2.93881	0.9301	0.270175	0.0567349	2.88207	0.9301	0.8	0	0.270175	1.3481e-11	0.270175
0.47	3.26651	1.03331	0.270647	0.0613531	3.20516	1.03331	0.8	0	0.270647	1.50014e-11	0.270647
0.48	3.63087	1.14769	0.271159	0.0668472	3.56403	1.14769	0.8	0	0.271159	1.66921e-11	0.271159
0.49	4.03578	1.27438	0.271719	0.0732388	3.96254	1.27438	0.8	0	0.271719	1.8572e-11	0.271719
0.5	4.48551	1.41463	0.272333	0.0805667	4.40494	1.41463	0.8	0	0.272333	2.06619e-11	0.272333
0.51	4.98479	1.56977	0.27301	0.0888858	4.8959	1.56977	0.8	0	0.27301	2.2985e-11	0.27301
0.52	5.53882	1.74129	0.273758	0.0982656	5.44056	1.74129	0.8	0	0.273758	2.55668e-11	0.273758
0.53	6.15332	1.93075	0.274586	0.10879	6.04453	1.93075	0.8	0	0.274586	2.84355e-11	0.274586
0.54	6.83455	2.13986	0.275502	0.120559	6.71399	2.13986	0.8	0	0.275502	3.16222e-11	0.275502
0.55	7.58935	2.37041	0.276518	0.133683	7.45566	2.37041	0.8	0	0.276518	3.51615e-11	0.276518
0.56	8.42519	2.62435	0.277645	0.148291	8.2769	2.62435	0.8	0	0.277645	3.90912e-11	0.277645
0.57	9.35021	2.90371	0.278895	0.164525	9.18568	2.90371	0.8	0	0.278895	4.3453e-11	0.278895
0.58	10.3732	3.21063	0.280282	0.182541	10.1907	3.21063	0.8	0	0.280282	4.82929e-11	0.280282
0.59	11.5038	3.54734	0.281821	0.202514	11.3013	3.54734	0.8	0	0.281821	5.36613e-11	0.281821
0.6	12.7522	3.91615	0.283528	0.224633	12.5275	3.91615	0.8	0	0.283528	5.96134e-11	0.283528
0.61	14.1294	4.31939	0.285421	0.249104	13.8803	4.31939	0.8	0	0.285421	6.62099e-11	0.285421
0.62	15.6474	4.75942	0.287521	0.276153	15.3713	4.75942	0.8	0	0.287521	7.35168e-11	0.287521
0.63	17.3187	5.23857	0.289847	0.306022	17.0127	5.23857	0.8	0	0.289847	8.16062e-11	0.289847
0.64	19.1567	5.75908	0.292425	0.338971	18.8177	5.75908	0.8	0	0.292425	9.05567e-11	0.292425
0.65	21.1752	6.32306	0.29528	0.375278	20.8	6.32306	0.8	0	0.29528	1.00453e-10	0.29528
0.66	23.3891	6.93239	0.298439	0.415241	22.9739	6.93239	0.8	0	0.298439	1.11389e-10	0.298439
0.67	25.8135	7.58868	0.301934	0.459173	25.3543	7.58868	0.8	0	0.301934	1.23462e-10	0.301934
0.68	28.464	8.29311	0.305798	0.507403	27.9566	8.29311	0.8	0	0.305798	1.3678e-10	0.305798
0.69	31.3564	9.04642	0.310065	0.560277	30.7961	9.04642	0.8	0	0.310065	1.51458e-10	0.310065
0.7	34.5067	9.84872	0.314775	0.618151	33.8886	9.84872	0.8	0	0.314775	1.67618e-10	0.314775
0.71	37.9307	10.6994	0.31997	0.681391	37.2493	10.6994	0.8	0	0.31997	1.85391e-10	0.31997
0.72	41.6437	11.5972	0.325693	0.750369	40.8934	11.5972	0.8	0	0.325693	2.04915e-10	0.325693
0.73	45.6604	12.5396	0.331992	0.82546	44.8349	12.5396	0.8	0	0.331992	2.26334e-10	0.331992
0.74	49.9942	13.5234	0.338918	0.907033	49.0872	13.5234	0.8	0	0.338918	2.49801e-10	0.338918
0.75	54.6574	14.5443	0.346523	0.995448	53.662	14.5443	0.8	0	0.346523	2.75475e-10	0.346523
0.76	59.6603	15.5967	0.354864	1.09105	58.5692	15.5967	0.8	0	0.354864	3.03519e-10	0.354864
0.77	65.011	16.6743	0.364	1.19416	63.8168	16.6743	0.8	0	0.364	3.34101e-10	0.364
0.78	70.7153	17.7693	0.373991	1.30507	69.4102	17.7693	0.8	0	0.373991	3.67393e-10	0.373991
0.79	76.7759	18.8735	0.384902	1.42404	75.3519	18.8735	0.8	0	0.384902	4.03569e-10	0.384902
0.8	83.1927	19.9777	0.396798	1.55125	81.6415	19.9777	0.8	0	0.396798	4.42803e-10	0.396798
0.81	89.962	21.0722	0.409745	1.68688	88.2751	21.0722	0.8	0	0.409745	4.85268e-10	0.409745
0.82	97.0767	22.1472	0.423811	1.831	95.2457	22.1472	0.8	0	0.423811	5.31135e-10	0.423811
0.83	104.526	23.1928	0.439064	1.98364	102.543	23.1928	0.8	0	0.439064	5.80568e-10	0.439064
0.84	112.297	24.1998	0.455572	2.14476	110.153	24.1998	0.8	0	0.455572	6.33729e-10	0.455572
0.85	120.372	25.1594	0.473402	2.31424	118.058	25.1594	0.8	0	0.473402	6.9077e-10	0.473402
0.86	128.732	26.064	0.492621	2.49188	126.24	26.064	0.8	0	0.492621	7.51834e-10	0.492621
0.87	137.354	26.9075	0.513293	2.67743	134.677	26.9075	0.8	0	0.513293	8.17053e-10	0.513293
0.88	146.214	27.6849	0.53548	2.87054	143.344	27.6849	0.8	0	0.53548	8.86549e-10	0.53548
0.89	155.288	28.3933	0.559241	3.07082	152.217	28.3933	0.8	0	0.559241	9.60431e-10	0.559241
0.9	164.549	29.0311	0.584631	3.27784	161.271	29.0311	0.8	0	0.584631	1.0388e-09	0.584631
0.91	173.971	29.5985	0.611703	3.49108	170.48	29.5985	0.8	0	0.611703	1.12173e-09	0.611703
0.92	183.528	30.0973	0.640504	3.71004	179.818	30.0973	0.8	0	0.640504	1.2093e-09	0.640504
0.93	193.196	30.5303	0.671077	3.93416	189.262	30.5303	0.8	0	0.671077	1.30156e-09	0.671077
0.94	202.952	30.9017	0.703463	4.16287	198.789	30.9017	0.8	0	0.703463	1.39857e-09	0.703463
0.95	212.774	31.2164	0.737694	4.39561	208.378	31.2164	0.8	0	0.737694	1.50036e-09	0.737694
0.96	222.642	31.4797	0.773802	4.63183	218.01	31.4797	0.8	0	0.773802	1.60696e-09	0.773802
0.97	232.538	31.6974	0.811811	4.871	227.667	31.6974	0.8	0	0.811811	1.71838e-09	0.811811
0.98	242.448	31.8752	0.851744	5.11259	237.335	31.8752	0.8	0	0.851744	1.83463e-09	0.851744
0.99	252.357	32.0186	0.893618	5.35613	247.001	32.0186	0.8	0	0.893618	1.95571e-09	0.893618
1	262.255	32.133	0.937446	5.60118	256.654	32.133	0.8	0	0.937446	2.08163e-09	0.937446
1.01	272.131	32.223	0.98324	5.84732	266.284	32.223	0.8	0	0.98324	2.21236e-09	0.98324
1.02	281.978	32.2932	1.03101	6.09419	275.884	32.2932	0.8	0	1.03101	2.3479e-09	1.03101
1.03	291.79	32.3471	1.08075	6.34146	285.448	32.3471	0.8	0	1.08075	2.48824e-09	1.08075
1.04	301.56	32.3881	1.13247	6.58883	294.972	32.3881	0.8	0	1.13247	2.63335e-09	1.13247
1.05	311.287	32.419	1.18617	6.83607	304.451	32.419	0.8	0	1.18617	2.7832e-09	1.18617
1.06	320.965	32.4419	1.24185	7.08295	313.882	32.4419	0.8	0	1.24185	2.93779e-09	1.24185
1.07	330.593	32.4588	1.29949	7.32928	323.264	32.4588	0.8	0	1.29949	3.09708e-09	1.29949
1.08	340.17	32.4711	1.35911	7.57491	332.595	32.4711	0.8	0	1.35911	3.26104e-09	1.35911
1.09	349.693	32.4799	1.42069	7.81971	341.873	32.4799	0.8	0	1.42069	3.42966e-09	1.42069
1.1	359.163	32.4861	1.48422	8.06356	351.099	32.4861	0.8	0	1.48422	3.60291e-09	1.48422
1.11	368.578	32.4906	1.54971	8.30638	360.272	32.4906	0.8	0	1.54971	3.78075e-09	1.54971
1.12	377.939	32.4936	1.61712	8.54809	369.39	32.4936	0.8	0	1.61712	3.96317e-09	1.61712
1.13	387.244	32.4957	1.68647	8.78863	378.456	32.4957	0.8	0	1.68647	4.15014e-09	1.68647
1.14	396.495	32.4972	1.75774	9.02796	387.467	32.4972	0.8	0	1.75774	4.34162e-09	1.75774
1.15	405.691	32.4981	1.83092	9.26605	396.425	32.4981	0.8	0	1.83092	4.53759e-09	1.83092
1.16	414.833	32.4988	1.90599	9.50285	405.33	32.4988	0.8	0	1.90599	4.73803e-09	1.90599
1.17	423.92	32.4992	1.98296	9.73836	414.182	32.4992	0.8	0	1.98296	4.94292e-09	1.98296
1.18	432.954	32.4995	2.0618	9.97255	422.981	32.4995	0.8	0	2.0618	5.15221e-09	2.0618
1.19	441.933	32.4997	2.14251	10.2054	431.727	32.4997	0.8	0	2.14251	5.36589e-09	2.14251
1.2	450.858	32.4998	2.22509	10.4369	440.422	32.4998	0.8	0	2.22509	5.58393e-09	2.22509
1.21	459.731	32.4999	2.3095	10.6671	449.064	32.4999	0.8	0	2.3095	5.8063e-09	2.3095
1.22	468.55	32.4999	2.39576	10.896	457.654	32.4999	0.8	0	2.39576	6.03298e-09	2.39576
1.23	477.317	32.5	2.48383	11.1235	466.193	32.5	0.8	0	2.48383	6.26395e-09	2.48383
1.24	486.031	32.5	2.57373	11.3497	474.682	32.5	0.8	0	2.57373	6.49916e-09	2.57373
1.25	494.694	32.5	2.66542	11.5745	483.119	32.5	0.8	0	2.66542	6.73862e-09	2.66542
1.26	503.304	32.5	2.75892	11.7981	491.506	32.5	0.8	0	2.75892	6.98227e-09	2.75892
1.27	511.863	32.5	2.85419	12.0203	499.843	32.5	0.8	0	2.85419	7.23011e-09	2.85419
1.28	520.371	32.5	2.95124	12.2411	508.13	32.5	0.8	0	2.95124	7.48211e-09	2.95124
1.29	528.828	32.5	3.05004	12.4607	516.367	32.5	0.8	0	3.05004	7.73823e-09	3.05004
1.3	537.234	32.5	3.1506	12.679	524.555	32.5	0.8	0	3.1506	7.99847e-09	3.1506
1.31	545.59	32.5	3.2529	12.8959	532.694	32.5	0.8	0	3.2529	8.26278e-09	3.2529
1.32	553.896	32.5	3.35694	13.1116	540.785	32.5	0.8	0	3.35694	8.53115e-09	3.35694
1.33	562.153	32.5	3.46269	13.3259	548.827	32.5	0.8	0	3.46269	8.80356e-09	3.46269
1.34	570.36	32.5	3.57015	13.539	556.821	32.5	0.8	0	3.57015	9.07997e-09	3.57015
1.35	578.518	32.5	3.67931	13.7509	564.767	32.5	0.8	0	3.67931	9.36037e-09	3.67931
1.36	586.627	32.5	3.79016	13.9614	572.665	32.5	0.8	0	3.79016	9.64473e-09	3.79016
1.37	594.688	32.5	3.90269	14.1707	580.517	32.5	0.8	0	3.90269	9.93303e-09	3.90269
1.38	602.7	32.5	4.01689	14.3788	588.321	32.5	0.8	0	4.01689	1.02252e-08	4.01689
1.39	610.665	32.5	4.13274	14.5856	596.079	32.5	0.8	0	4.13274	1.05213e-08	4.13274
1.4	618.582	32.5	4.25025	14.7911	603.791	32.5	0.8	0	4.25025	1.08213e-08	4.25025
1.41	626.451	32.5	4.3694	14.9955	611.456	32.5	0.8	0	4.3694	1.11251e-08	4.3694
1.42	634.274	32.5	4.49018	15.1986	619.075	32.5	0.8	0	4.49018	1.14328e-08	4.49018
1.43	642.05	32.5	4.61257	15.4005	626.649	32.5	0.8	0	4.61257	1.17442e-08	4.61257
1.44	649.779	32.5	4.73658	15.6012	634.178	32.5	0.8	0	4.73658	1.20594e-08	4.73658
1.45	657.462	32.5	4.86219	15.8007	641.661	32.5	0.8	0	4.86219	1.23784e-08	4.86219
1.46	665.099	32.5	4.98939	15.999	649.1	32.5	0.8	0	4.98939	1.27011e-08	4.98939
1.47	672.691	32.5	5.11817	16.1961	656.494	32.5	0.8	0	5.11817	1.30275e-08	5.11817
1.48	680.237	32.5	5.24852	16.3921	663.845	32.5	0.8	0	5.24852	1.33575e-08	5.24852
1.49	687.737	32.5	5.38044	16.5868	671.151	32.5	0.8	0	5.38044	1.36913e-08	5.38044
1.5	695.194	32.5	5.51391	16.7804	678.413	32.5	0.8	0	5.51391	1.40287e-08	5.51391
1.51	702.605	32.5	5.64892	16.9729	685.632	32.5	0.8	0	5.64892	1.43697e-08	5.64892
1.52	709.972	32.5	5.78547	17.1642	692.808	32.5	0.8	0	5.78547	1.47143e-08	5.78547
1.53	717.295	32.5	5.92355	17.3543	699.941	32.5	0.8	0	5.92355	1.50625e-08	5.92355
1.54	724.575	32.5	6.06314	17.5433	707.031	32.5	0.8	0	6.06314	1.54142e-08	6.06314
1.55	731.81	32.5	6.20424	17.7312	714.079	32.5	0.8	0	6.20424	1.57695e-08	6.20424
1.56	739.003	32.5	6.34684	17.918	721.085	32.5	0.8	0	6.34684	1.61283e-08	6.34684
1.57	746.152	32.5	6.49092	18.1036	728.049	32.5	0.8	0	6.49092	1.64906e-08	6.49092
1.58	753.259	32.5	6.63649	18.2882	734.971	32.5	0.8	0	6.63649	1.68564e-08	6.63649
1.59	760.323	32.5	6.78353	18.4716	741.852	32.5	0.8	0	6.78353	1.72256e-08	6.78353
1.6	767.345	32.5	6.93203	18.6539	748.691	32.5	0.8	0	6.93203	1.75982e-08	6.93203
1.61	774.325	32.5	7.08199	18.8352	755.49	32.5	0.8	0	7.08199	1.79742e-08	7.08199
1.62	781.263	32.5	7.23339	19.0153	762.248	32.5	0.8	0	7.23339	1.83537e-08	7.23339
1.63	788.16	32.5	7.38623	19.1944	768.966	32.5	0.8	0	7.38623	1.87365e-08	7.38623
1.64	795.016	32.5	7.5405	19.3724	775.643	32.5	0.8	0	7.5405	1.91226e-08	7.5405
1.65	801.83	32.5	7.69619	19.5494	782.281	32.5	0.8	0	7.69619	1.95121e-08	7.69619
1.66	808.604	32.5	7.85329	19.7252	788.879	32.5	0.8	0	7.85329	1.99049e-08	7.85329
1.67	815.337	32.5	8.01179	19.9001	795.437	32.5	0.8	0	8.01179	2.0301e-08	8.01179
1.68	822.03	32.5	8.17169	20.0739	801.956	32.5	0.8	0	8.17169	2.07003e-08	8.17169
1.69	828.683	32.5	8.33297	20.2466	808.437	32.5	0.8	0	8.33297	2.11029e-08	8.33297
1.7	835.296	32.5	8.49563	20.4183	814.878	32.5	0.8	0	8.49563	2.15088e-08	8.49563
1.71	841.87	32.5	8.65966	20.589	821.281	32.5	0.8	0	8.65966	2.19178e-08	8.65966
1.72	848.404	32.5	8.82505	20.7587	827.646	32.5	0.8	0	8.82505	2.23301e-08	8.82505
1.73	854.9	32.5	8.9918	20.9274	833.972	32.5	0.8	0	8.9918	2.27455e-08	8.9918
1.74	861.356	32.5	9.15989	21.095	840.261	32.5	0.8	0	9.15989	2.3164e-08	9.15989
1.75	867.774	32.5	9.32931	21.2616	846.512	32.5	0.8	0	9.32931	2.35857e-08	9.32931
1.76	874.153	32.5	9.50007	21.4273	852.726	32.5	0.8	0	9.50007	2.40105e-08	9.50007
1.77	880.494	32.5	9.67215	21.5919	858.902	32.5	0.8	0	9.67215	2.44384e-08	9.67215
1.78	886.798	32.5	9.84554	21.7556	865.042	32.5	0.8	0	9.84554	2.48694e-08	9.84554
1.79	893.063	32.5	10.0202	21.9183	871.145	32.5	0.8	0	10.0202	2.53035e-08	10.0202
1.8	899.292	32.5	10.1962	22.08	877.212	32.5	0.8	0	10.1962	2.57406e-08	10.1962
1.81	905.483	32.5	10.3735	22.2408	883.242	32.5	0.8	0	10.3735	2.61807e-08	10.3735
1.82	911.636	32.5	10.5521	22.4006	889.236	32.5	0.8	0	10.5521	2.66238e-08	10.5521
1.83	917.754	32.5	10.7319	22.5594	895.194	32.5	0.8	0	10.7319	2.70699e-08	10.7319
1.84	923.834	32.5	10.913	22.7173	901.117	32.5	0.8	0	10.913	2.7519e-08	10.913
1.85	929.878	32.5	11.0954	22.8742	907.004	32.5	0.8	0	11.0954	2.7971e-08	11.0954
1.86	935.886	32.5	11.279	23.0302	912.856	32.5	0.8	0	11.279	2.8426e-08	11.279
1.87	941.858	32.5	11.4639	23.1853	918.673	32.5	0.8	0	11.4639	2.88839e-08	11.4639
1.88	947.795	32.5	11.65	23.3395	924.455	32.5	0.8	0	11.65	2.93446e-08	11.65
1.89	953.696	32.5	11.8373	23.4927	930.203	32.5	0.8	0	11.8373	2.98083e-08	11.8373
1.9	959.561	32.5	12.0259	23.645	935.916	32.5	0.8	0	12.0259	3.02748e-08	12.0259
1.91	965.392	32.5	12.2156	23.7964	941.595	32.5	0.8	0	12.2156	3.07442e-08	12.2156
1.92	971.187	32.5	12.4066	23.9469	947.24	32.5	0.8	0	12.4066	3.12164e-08	12.4066
1.93	976.948	32.5	12.5988	24.0965	952.852	32.5	0.8	0	12.5988	3.16915e-08	12.5988
1.94	982.675	32.5	12.7921	24.2452	958.43	32.5	0.8	0	12.7921	3.21693e-08	12.7921
1.95	988.367	32.5	12.9867	24.393	963.974	32.5	0.8	0	12.9867	3.26499e-08	12.9867
1.96	994.025	32.5	13.1824	24.5399	969.485	32.5	0.8	0	13.1824	3.31333e-08	13.1824
1.97	999.65	32.5	13.3793	24.6859	974.964	32.5	0.8	0	13.3793	3.36194e-08	13.3793
1.98	1005.24	32.5	13.5774	24.8311	980.409	32.5	0.8	0	13.5774	3.41082e-08	13.5774
1.99	1010.8	32.5	13.7766	24.9754	985.822	32.5	0.8	0	13.7766	3.45998e-08	13.7766
2	1016.32	32.5	13.977	25.1188	991.203	32.5	0.8	0	13.977	3.5094e-08	13.977
2.01	1021.81	32.5	14.1785	25.2614	996.552	32.5	0.8	0	14.1785	3.5591e-08	14.1785
2.02	1027.27	32.5	14.3812	25.4031	1001.87	32.5	0.8	0	14.3812	3.60906e-08	14.3812
2.03	1032.7	32.5	14.585	25.544	1007.15	32.5	0.8	0	14.585	3.65928e-08	14.585
2.04	1038.09	32.5	14.7899	25.6841	1012.41	32.5	0.8	0	14.7899	3.70977e-08	14.7899
2.05	1043.45	32.5	14.9959	25.8233	1017.63	32.5	0.8	0	14.9959	3.76052e-08	14.9959
2.06	1048.78	32.5	15.2031	25.9616	1022.82	32.5	0.8	0	15.2031	3.81153e-08	15.2031
2.07	1054.08	32.5	15.4113	26.0992	1027.98	32.5	0.8	0	15.4113	3.8628e-08	15.4113
2.08	1059.34	32.5	15.6206	26.2359	1033.11	32.5	0.8	0	15.6206	3.91433e-08	15.6206
2.09	1064.58	32.5	15.8311	26.3718	1038.2	32.5	0.8	0	15.8311	3.96611e-08	15.8311
2.1	1069.78	32.5	16.0426	26.5069	1043.27	32.5	0.8	0	16.0426	4.01815e-08	16.0426
2.11	1074.95	32.5	16.2552	26.6412	1048.31	32.5	0.8	0	16.2552	4.07044e-08	16.2552
2.12	1080.09	32.5	16.4688	26.7746	1053.32	32.5	0.8	0	16.4688	4.12298e-08	16.4688
2.13	1085.2	32.5	16.6836	26.9073	1058.29	32.5	0.8	0	16.6836	4.17577e-08	16.6836
2.14	1090.28	32.5	16.8994	27.0392	1063.24	32.5	0.8	0	16.8994	4.22881e-08	16.8994
2.15	1095.33	32.5	17.1162	27.1703	1068.16	32.5	0.8	0	17.1162	4.2821e-08	17.1162
2.16	1100.35	32.5	17.3341	27.3006	1073.05	32.5	0.8	0	17.3341	4.33563e-08	17.3341
2.17	1105.33	32.5	17.553	27.4301	1077.9	32.5	0.8	0	17.553	4.3894e-08	17.553
2.18	1110.29	32.5	17.773	27.5589	1082.73	32.5	0.8	0	17.773	4.44342e-08	17.773
2.19	1115.22	32.5	17.9939	27.6869	1087.54	32.5	0.8	0	17.9939	4.49767e-08	17.9939
2.2	1120.12	32.5	18.2159	27.8141	1092.31	32.5	0.8	0	18.2159	4.55217e-08	18.2159
2.21	1124.99	32.5	18.439	27.9406	1097.05	32.5	0.8	0	18.439	4.6069e-08	18.439
2.22	1129.83	32.5	18.663	28.0663	1101.77	32.5	0.8	0	18.663	4.66187e-08	18.663
2.23	1134.65	32.5	18.888	28.1912	1106.45	32.5	0.8	0	18.888	4.71708e-08	18.888
2.24	1139.43	32.5	19.114	28.3154	1111.11	32.5	0.8	0	19.114	4.77252e-08	19.114
2.25	1144.18	32.5	19.3411	28.4389	1115.75	32.5	0.8	0	19.3411	4.82819e-08	19.3411
2.26	1148.91	32.5	19.5691	28.5616	1120.35	32.5	0.8	0	19.5691	4.88409e-08	19.5691
2.27	1153.61	32.5	19.7981	28.6836	1124.93	32.5	0.8	0	19.7981	4.94022e-08	19.7981
2.28	1158.28	32.5	20.028	28.8049	1129.47	32.5	0.8	0	20.028	4.99658e-08	20.028
2.29	1162.92	32.5	20.2589	28.9254	1134	32.5	0.8	0	20.2589	5.05317e-08	20.2589
2.3	1167.54	32.5	20.4908	29.0452	1138.49	32.5	0.8	0	20.4908	5.10998e-08	20.4908
2.31	1172.12	32.5	20.7236	29.1643	1142.96	32.5	0.8	0	20.7236	5.16702e-08	20.7236
2.32	1176.68	32.5	20.9574	29.2827	1147.4	32.5	0.8	0	20.9574	5.22428e-08	20.9574
2.33	1181.21	32.5	21.1922	29.4004	1151.81	32.5	0.8	0	21.1922	5.28176e-08	21.1922
2.34	1185.72	32.5	21.4278	29.5174	1156.2	32.5	0.8	0	21.4278	5.33946e-08	21.4278
2.35	1190.2	32.5	21.6644	29.6337	1160.56	32.5	0.8	0	21.6644	5.39738e-08	21.6644
2.36	1194.65	32.5	21.902	29.7492	1164.9	32.5	0.8	0	21.902	5.45552e-08	21.902
2.37	1199.07	32.5	22.1404	29.8641	1169.21	32.5	0.8	0	22.1404	5.51387e-08	22.1404
2.38	1203.47	32.5	22.3798	29.9783	1173.49	32.5	0.8	0	22.3798	5.57244e-08	22.3798
2.39	1207.84	32.5	22.6201	30.0919	1177.75	32.5	0.8	0	22.6201	5.63122e-08	22.6201
2.4	1212.19	32.5	22.8613	30.2047	1181.98	32.5	0.8	0	22.8613	5.69021e-08	22.8613
2.41	1216.51	32.5	23.1034	30.3169	1186.19	32.5	0.8	0	23.1034	5.74942e-08	23.1034
2.42	1220.8	32.5	23.3463	30.4284	1190.37	32.5	0.8	0	23.3463	5.80883e-08	23.3463
2.43	1225.07	32.5	23.5902	30.5392	1194.53	32.5	0.8	0	23.5902	5.86845e-08	23.5902
2.44	1229.31	32.5	23.835	30.6494	1198.66	32.5	0.8	0	23.835	5.92828e-08	23.835
2.45	1233.53	32.5	24.0806	30.7589	1202.77	32.5	0.8	0	24.0806	5.98832e-08	24.0806
2.46	1237.72	32.5	24.3271	30.8677	1206.85	32.5	0.8	0	24.3271	6.04856e-08	24.3271
2.47	1241.89	32.5	24.5745	30.9759	1210.91	32.5	0.8	0	24.5745	6.109e-08	24.5745
2.48	1246.03	32.5	24.8227	31.0835	1214.95	32.5	0.8	0	24.8227	6.16965e-08	24.8227
2.49	1250.15	32.5	25.0718	31.1904	1218.96	32.5	0.8	0	25.0718	6.2305e-08	25.0718
2.5	1254.24	32.5	25.3218	31.2967	1222.95	32.5	0.8	0	25.3218	6.29155e-08	25.3218
2.51	1258.31	32.5	25.5726	31.4023	1226.91	32.5	0.8	0	25.5726	6.35279e-08	25.5726
2.52	1262.35	32.5	25.8242	31.5073	1230.85	32.5	0.8	0	25.8242	6.41424e-08	25.8242
2.53	1266.37	32.5	26.0767	31.6117	1234.76	32.5	0.8	0	26.0767	6.47588e-08	26.0767
2.54	1270.37	32.5	26.33	31.7154	1238.65	32.5	0.8	0	26.33	6.53771e-08	26.33
2.55	1274.34	32.5	26.5841	31.8186	1242.52	32.5	0.8	0	26.5841	6.59974e-08	26.5841
2.56	1278.29	32.5	26.8391	31.9211	1246.37	32.5	0.8	0	26.8391	6.66196e-08	26.8391
2.57	1282.21	32.5	27.0949	32.023	1250.19	32.5	0.8	0	27.0949	6.72438e-08	27.0949
2.58	1286.11	32.5	27.3514	32.1243	1253.99	32.5	0.8	0	27.3514	6.78698e-08	27.3514
2.59	1289.99	32.5	27.6088	32.225	1257.77	32.5	0.8	0	27.6088	6.84978e-08	27.6088
2.6	1293.85	32.5	27.867	32.325	1261.52	32.5	0.8	0	27.867	6.91276e-08	27.867
2.61	1297.68	32.5	28.126	32.4245	1265.25	32.5	0.8	0	28.126	6.97593e-08	28.126
2.62	1301.49	32.5	28.3858	32.5234	1268.96	32.5	0.8	0	28.3858	7.03928e-08	28.3858
2.63	1305.27	32.5	28.6464	32.6217	1272.65	32.5	0.8	0	28.6464	7.10282e-08	28.6464
2.64	1309.04	32.5	28.9078	32.7194	1276.32	32.5	0.8	0	28.9078	7.16655e-08	28.9078
2.65	1312.78	32.5	29.1699	32.8166	1279.96	32.5	0.8	0	29.1699	7.23046e-08	29.1699
2.66	1316.49	32.5	29.4328	32.9131	1283.58	32.5	0.8	0	29.4328	7.29454e-08	29.4328
2.67	1320.19	32.5	29.6965	33.0091	1287.18	32.5	0.8	0	29.6965	7.35881e-08	29.6965
2.68	1323.86	32.5	29.961	33.1045	1290.76	32.5	0.8	0	29.961	7.42326e-08	29.961
2.69	1327.52	32.5	30.2262	33.1993	1294.32	32.5	0.8	0	30.2262	7.48789e-08	30.2262
2.7	1331.15	32.5	30.4922	33.2935	1297.85	32.5	0.8	0	30.4922	7.55269e-08	30.4922
2.71	1334.75	32.5	30.7589	33.3872	1301.37	32.5	0.8	0	30.7589	7.61767e-08	30.7589
2.72	1338.34	32.5	31.0264	33.4804	1304.86	32.5	0.8	0	31.0264	7.68283e-08	31.0264
2.73	1341.91	32.5	31.2946	33.573	1308.33	32.5	0.8	0	31.2946	7.74816e-08	31.2946
2.74	1345.45	32.5	31.5635	33.665	1311.79	32.5	0.8	0	31.5635	7.81366e-08	31.5635
2.75	1348.97	32.5	31.8332	33.7565	1315.22	32.5	0.8	0	31.8332	7.87934e-08	31.8332
2.76	1352.48	32.5	32.1036	33.8474	1318.63	32.5	0.8	0	32.1036	7.94518e-08	32.1036
2.77	1355.96	32.5	32.3748	33.9378	1322.02	32.5	0.8	0	32.3748	8.0112e-08	32.3748
2.78	1359.42	32.5	32.6466	34.0276	1325.39	32.5	0.8	0	32.6466	8.07739e-08	32.6466
2.79	1362.86	32.5	32.9192	34.1169	1328.74	32.5	0.8	0	32.9192	8.14374e-08	32.9192
2.8	1366.27	32.5	33.1925	34.2057	1332.07	32.5	0.8	0	33.1925	8.21026e-08	33.1925
2.81	1369.67	32.5	33.4665	34.2939	1335.38	32.5	0.8	0	33.4665	8.27695e-08	33.4665
2.82	1373.05	32.5	33.7412	34.3816	1338.67	32.5	0.8	0	33.7412	8.3438e-08	33.7412
2.83	1376.41	32.5	34.0166	34.4688	1341.94	32.5	0.8	0	34.0166	8.41081e-08	34.0166
2.84	1379.75	32.5	34.2927	34.5555	1345.19	32.5	0.8	0	34.2927	8.47799e-08	34.2927
2.85	1383.06	32.5	34.5695	34.6416	1348.42	32.5	0.8	0	34.5695	8.54533e-08	34.5695
2.86	1386.36	32.5	34.847	34.7273	1351.63	32.5	0.8	0	34.847	8.61283e-08	34.847
2.87	1389.64	32.5	35.1251	34.8124	1354.83	32.5	0.8	0	35.1251	8.68049e-08	35.1251
2.88	1392.9	32.5	35.404	34.897	1358	32.5	0.8	0	35.404	8.74831e-08	35.404
2.89	1396.14	32.5	35.6835	34.9811	1361.16	32.5	0.8	0	35.6835	8.81629e-08	35.6835
2.9	1399.36	32.5	35.9637	35.0647	1364.29	32.5	0.8	0	35.9637	8.88443e-08	35.9637
2.91	1402.56	32.5	36.2445	35.1478	1367.41	32.5	0.8	0	36.2445	8.95272e-08	36.2445
2.92	1405.74	32.5	36.526	35.2304	1370.51	32.5	0.8	0	36.526	9.02117e-08	36.526
2.93	1408.9	32.5	36.8082	35.3125	1373.59	32.5	0.8	0	36.8082	9.08977e-08	36.8082
2.94	1412.04	32.5	37.091	35.3941	1376.65	32.5	0.8	0	37.091	9.15853e-08	37.091
2.95	1415.17	32.5	37.3745	35.4753	1379.69	32.5	0.8	0	37.3745	9.22744e-08	37.3745
2.96	1418.27	32.5	37.6586	35.5559	1382.72	32.5	0.8	0	37.6586	9.2965e-08	37.6586
2.97	1421.36	32.5	37.9434	35.6361	1385.73	32.5	0.8	0	37.9434	9.36571e-08	37.9434
2.98	1424.43	32.5	38.2288	35.7158	1388.72	32.5	0.8	0	38.2288	9.43507e-08	38.2288
2.99	1427.48	32.5	38.5148	35.795	1391.69	32.5	0.8	0	38.5148	9.50458e-08	38.5148
3	1430.51	32.5	38.8015	35.8737	1394.64	32.5	0.8	2.49938e-05	38.8015	1.06655e-07	38.8015
3.01	1433.51	32.5	39.106	35.9519	1397.56	32.5	0.8	0.0024623	39.0888	0.0171709	39.106
3.02	1436.46	32.5	39.4444	36.0295	1400.43	32.5	0.8	0.00478074	39.3768	0.0676524	39.4444
3.03	1439.35	32.5	39.8153	36.1063	1403.25	32.5	0.8	0.00698611	39.6653	0.149953	39.8153
3.04	1442.2	32.5	40.2171	36.1823	1406.02	32.5	0.8	0.00908393	39.9545	0.262649	40.2171
3.05	1445	32.5	40.6486	36.2573	1408.74	32.5	0.8	0.0110794	40.2442	0.404377	40.6486
3.06	1447.76	32.5	41.1084	36.3313	1411.43	32.5	0.8	0.0129776	40.5346	0.573838	41.1084
3.07	1450.47	32.5	41.5953	36.4042	1414.07	32.5	0.8	0.0147832	40.8255	0.769789	41.5953
3.08	1453.14	32.5	42.1081	36.4762	1416.67	32.5	0.8	0.0165008	41.117	0.991043	42.1081
3.09	1455.77	32.5	42.6456	36.5471	1419.23	32.5	0.8	0.0181345	41.4091	1.23647	42.6456
3.1	1458.36	32.5	43.2068	36.617	1421.75	32.5	0.8	0.0196886	41.7018	1.50498	43.2068
3.11	1460.92	32.5	43.7905	36.6859	1424.23	32.5	0.8	0.0211669	41.995	1.79554	43.7905
3.12	1463.43	32.5	44.3959	36.7538	1426.68	32.5	0.8	0.0225731	42.2888	2.10718	44.3959
3.13	1465.91	32.5	45.022	36.8207	1429.09	32.5	0.8	0.0239108	42.5831	2.43894	45.022
3.14	1468.36	32.5	45.6678	36.8866	1431.47	32.5	0.8	0.0251831	42.8779	2.78993	45.6678
3.15	1470.77	32.5	46.3325	36.9516	1433.82	32.5	0.8	0.0263935	43.1732	3.15928	46.3325
3.16	1473.15	32.5	47.0153	37.0156	1436.14	32.5	0.8	0.0275448	43.4691	3.54619	47.0153
3.17	1475.5	32.5	47.7154	37.0788	1438.42	32.5	0.8	0.0286399	43.7655	3.94987	47.7154
3.18	1477.82	32.5	48.4319	37.1411	1440.68	32.5	0.8	0.0296817	44.0624	4.36957	48.4319
3.19	1480.11	32.5	49.1643	37.2025	1442.9	32.5	0.8	0.0306726	44.3597	4.80458	49.1643
3.2	1482.37	32.5	49.9118	37.2632	1445.1	32.5	0.8	0.0316152	44.6576	5.25422	49.9118
3.21	1484.6	32.5	50.6738	37.323	1447.27	32.5	0.8	0.0325119	44.956	5.71784	50.6738
3.22	1486.8	32.5	51.4496	37.382	1449.42	32.5	0.8	0.0333648	45.2548	6.19483	51.4496
3.23	1488.98	32.5	52.2387	37.4403	1451.54	32.5	0.8	0.0341761	45.5541	6.6846	52.2387
3.24	1491.13	32.5	53.0404	37.4978	1453.63	32.5	0.8	0.0349478	45.8538	7.18658	53.0404
3.25	1493.26	32.5	53.8543	37.5547	1455.71	32.5	0.8	0.0356819	46.154	7.70023	53.8543
3.26	1495.36	32.5	54.6797	37.6108	1457.75	32.5	0.8	0.0363802	46.4547	8.22505	54.6797
3.27	1497.44	32.5	55.5163	37.6662	1459.78	32.5	0.8	0.0370445	46.7558	8.76054	55.5163
3.28	1499.5	32.5	56.3636	37.721	1461.78	32.5	0.8	0.0376763	47.0573	9.30624	56.3636
3.29	1501.54	32.5	57.221	37.7752	1463.76	32.5	0.8	0.0382773	47.3593	9.86171	57.221
3.3	1503.55	32.5	58.0883	37.8287	1465.72	32.5	0.8	0.0388491	47.6617	10.4265	58.0883
3.31	1505.54	32.5	58.9648	37.8817	1467.66	32.5	0.8	0.0393929	47.9646	11.0002	58.9648
3.32	1507.51	32.5	59.8504	37.934	1469.58	32.5	0.8	0.0399102	48.2679	11.5825	59.8504
3.33	1509.46	32.5	60.7445	37.9858	1471.48	32.5	0.8	0.0404023	48.5715	12.173	60.7445
3.34	1511.39	32.5	61.6469	38.037	1473.36	32.5	0.8	0.0408704	48.8756	12.7713	61.6469
3.35	1513.3	32.5	62.5572	38.0876	1475.22	32.5	0.8	0.0413156	49.1801	13.3771	62.5572
3.36	1515.2	32.5	63.4751	38.1378	1477.06	32.5	0.8	0.0417392	49.485	13.9901	63.4751
3.37	1517.07	32.5	64.4002	38.1874	1478.88	32.5	0.8	0.0421421	49.7903	14.6099	64.4002
3.38	1518.93	32.5	65.3323	38.2365	1480.69	32.5	0.8	0.0425253	50.096	15.2363	65.3323
3.39	1520.77	32.5	66.2711	38.2851	1482.48	32.5	0.8	0.0428899	50.4021	15.869	66.2711
3.4	1522.59	32.5	67.2164	38.3332	1484.26	32.5	0.8	0.0432366	50.7086	16.5078	67.2164
3.41	1524.39	32.5	68.1678	38.3809	1486.01	32.5	0.8	0.0435665	51.0154	17.1523	68.1678
3.42	1526.18	32.5	69.1251	38.428	1487.76	32.5	0.8	0.0438802	51.3227	17.8024	69.1251
3.43	1527.96	32.5	70.0881	38.4748	1489.48	32.5	0.8	0.0441787	51.6303	18.4578	70.0881
3.44	1529.71	32.5	71.0566	38.5211	1491.19	32.5	0.8	0.0444626	51.9383	19.1183	71.0566
3.45	1531.45	32.5	72.0303	38.5669	1492.89	32.5	0.8	0.0447327	52.2466	19.7837	72.0303
3.46	1533.18	32.5	73.0091	38.6124	1494.57	32.5	0.8	0.0449896	52.5553	20.4538	73.0091
3.47	1534.89	32.5	73.9928	38.6574	1496.23	32.5	0.8	0.0452339	52.8644	21.1284	73.9928
3.48	1536.59	32.5	74.9811	38.702	1497.88	32.5	0.8	0.0454664	53.1739	21.8073	74.9811
3.49	1538.27	32.5	75.974	38.7463	1499.52	32.5	0.8	0.0456875	53.4836	22.4903	75.974
3.5	1539.93	32.5	76.9711	38.7901	1501.14	32.5	0.8	0.0458978	53.7938	23.1774	76.9711
3.51	1541.59	32.5	77.9725	38.8335	1502.75	32.5	0.8	0.0460979	54.1043	23.8682	77.9725
3.52	1543.23	32.5	78.9779	38.8766	1504.35	32.5	0.8	0.0462882	54.4151	24.5627	78.9779
3.53	1544.85	32.5	79.9871	38.9193	1505.94	32.5	0.8	0.0464692	54.7263	25.2608	79.9871
3.54	1546.47	32.5	81.0001	38.9617	1507.51	32.5	0.8	0.0466414	55.0378	25.9622	81.0001
3.55	1548.07	32.5	82.0166	39.0037	1509.06	32.5	0.8	0.0468052	55.3497	26.6669	82.0166
3.56	1549.66	32.5	83.0367	39.0453	1510.61	32.5	0.8	0.046961	55.6619	27.3748	83.0367
3.57	1551.23	32.5	84.0601	39.0866	1512.14	32.5	0.8	0.0471092	55.9744	28.0856	84.0601
3.58	1552.79	32.5	85.0867	39.1275	1513.67	32.5	0.8	0.0472502	56.2873	28.7994	85.0867
3.59	1554.34	32.5	86.1164	39.1682	1515.18	32.5	0.8	0.0473843	56.6005	29.516	86.1164
3.6	1555.88	32.5	87.1492	39.2085	1516.67	32.5	0.8	0.0475119	56.914	30.2352	87.1492
3.61	1557.41	32.5	88.1849	39.2484	1518.16	32.5	0.8	0.0476332	57.2278	30.9571	88.1849
3.62	1558.92	32.5	89.2234	39.2881	1519.63	32.5	0.8	0.0477487	57.5419	31.6815	89.2234
3.63	1560.43	32.5	90.2647	39.3275	1521.1	32.5	0.8	0.0478585	57.8564	32.4083	90.2647
3.64	1561.92	32.5	91.3085	39.3665	1522.55	32.5	0.8	0.0479629	58.1712	33.1374	91.3085
3.65	1563.4	32.5	92.355	39.4052	1523.99	32.5	0.8	0.0480623	58.4863	33.8687	92.355
3.66	1564.87	32.5	93.4039	39.4437	1525.42	32.5	0.8	0.0481568	58.8017	34.6022	93.4039
3.67	1566.33	32.5	94.4552	39.4818	1526.84	32.5	0.8	0.0482467	59.1174	35.3379	94.4552
3.68	1567.77	32.5	95.5089	39.5197	1528.25	32.5	0.8	0.0483322	59.4334	36.0755	95.5089
3.69	1569.21	32.5	96.5648	39.5572	1529.65	32.5	0.8	0.0484135	59.7497	36.8151	96.5648
3.7	1570.64	32.5	97.6229	39.5945	1531.04	32.5	0.8	0.0484909	60.0663	37.5566	97.6229
3.71	1572.05	32.5	98.6831	39.6315	1532.42	32.5	0.8	0.0485645	60.3832	38.2999	98.6831
3.72	1573.46	32.5	99.7453	39.6683	1533.79	32.5	0.8	0.0486345	60.7004	39.0449	99.7453
3.73	1574.85	32.5	100.81	39.7047	1535.15	32.5	0.8	0.0487011	61.0179	39.7917	100.81
3.74	1576.24	32.5	101.876	39.7409	1536.5	32.5	0.8	0.0487644	61.3357	40.5402	101.876
3.75	1577.62	32.5	102.944	39.7769	1537.84	32.5	0.8	0.0488247	61.6537	41.2902	102.944
3.76	1578.98	32.5	104.014	39.8125	1539.17	32.5	0.8	0.048882	61.9721	42.0418	104.014
3.77	1580.34	32.5	105.086	39.8479	1540.49	32.5	0.8	0.0489365	62.2907	42.795	105.086
3.78	1581.68	32.5	106.159	39.8831	1541.8	32.5	0.8	0.0489884	62.6097	43.5495	106.159
3.79	1583.02	32.5	107.234	39.918	1543.1	32.5	0.8	0.0490377	62.9289	44.3055	107.234
3.8	1584.35	32.5	108.311	39.9526	1544.4	32.5	0.8	0.0490847	63.2483	45.0629	108.311
3.81	1585.67	32.5	109.39	39.987	1545.68	32.5	0.8	0.0491293	63.5681	45.8216	109.39
3.82	1586.98	32.5	110.47	40.0212	1546.95	32.5	0.8	0.0491718	63.8881	46.5816	110.47
3.83	1588.28	32.5	111.551	40.0551	1548.22	32.5	0.8	0.0492122	64.2084	47.3429	111.551
3.84	1589.57	32.5	112.634	40.0888	1549.48	32.5	0.8	0.0492506	64.529	48.1054	112.634
3.85	1590.85	32.5	113.719	40.1222	1550.73	32.5	0.8	0.0492871	64.8499	48.8692	113.719
3.86	1592.12	32.5	114.805	40.1554	1551.97	32.5	0.8	0.0493219	65.171	49.634	114.805
3.87	1593.39	32.5	115.892	40.1884	1553.2	32.5	0.8	0.049355	65.4924	50.4001	115.892
3.88	1594.64	32.5	116.981	40.2211	1554.42	32.5	0.8	0.0493864	65.814	51.1672	116.981
3.89	1595.89	32.5	118.071	40.2536	1555.63	32.5	0.8	0.0494164	66.1359	51.9354	118.071
3.9	1597.13	32.5	119.163	40.2859	1556.84	32.5	0.8	0.0494448	66.458	52.7046	119.163
3.91	1598.36	32.5	120.255	40.318	1558.04	32.5	0.8	0.0494719	66.7805	53.4749	120.255
3.92	1599.58	32.5	121.349	40.3498	1559.23	32.5	0.8	0.0494977	67.1031	54.2462	121.349
3.93	1600.79	32.5	122.445	40.3815	1560.41	32.5	0.8	0.0495222	67.4261	55.0185	122.445
3.94	1602	32.5	123.541	40.4129	1561.58	32.5	0.8	0.0495455	67.7492	55.7917	123.541
3.95	1603.19	32.5	124.639	40.4441	1562.75	32.5	0.8	0.0495676	68.0727	56.5658	124.639
3.96	1604.38	32.5	125.737	40.475	1563.91	32.5	0.8	0.0495887	68.3963	57.3409	125.737
3.97	1605.56	32.5	126.837	40.5058	1565.06	32.5	0.8	0.0496088	68.7203	58.1169	126.837
3.98	1606.74	32.5	127.938	40.5364	1566.2	32.5	0.8	0.0496279	69.0444	58.8937	127.938
3.99	1607.9	32.5	129.04	40.5667	1567.33	32.5	0.8	0.049646	69.3688	59.6714	129.04
4	1609.06	32.5	130.143	40.5969	1568.46	32.5	0.8	0.0496633	69.6935	60.4499	130.143
4.01	1610.21	32.5	131.248	40.6268	1569.58	32.5	0.8	0.0496797	70.0184	61.2293	131.248
4.02	1611.35	32.5	132.353	40.6566	1570.69	32.5	0.8	0.0496953	70.3435	62.0095	132.353
4.03	1612.48	32.5	133.459	40.6861	1571.8	32.5	0.8	0.0497102	70.6689	62.7904	133.459
4.04	1613.61	32.5	134.567	40.7154	1572.89	32.5	0.8	0.0497243	70.9945	63.5721	134.567
4.05	1614.73	32.5	135.675	40.7446	1573.98	32.5	0.8	0.0497378	71.3203	64.3546	135.675
4.06	1615.84	32.5	136.784	40.7735	1575.07	32.5	0.8	0.0497505	71.6464	65.1379	136.784
4.07	1616.94	32.5	137.895	40.8023	1576.14	32.5	0.8	0.0497627	71.9727	65.9218	137.895
4.08	1618.04	32.5	139.006	40.8309	1577.21	32.5	0.8	0.0497743	72.2993	66.7065	139.006
4.09	1619.13	32.5	140.118	40.8592	1578.27	32.5	0.8	0.0497853	72.626	67.4919	140.118
4.1	1620.21	32.5	141.231	40.8874	1579.32	32.5	0.8	0.0497958	72.953	68.278	141.231
4.11	1621.29	32.5	142.345	40.9154	1580.37	32.5	0.8	0.0498057	73.2802	69.0648	142.345
4.12	1622.35	32.5	143.46	40.9432	1581.41	32.5	0.8	0.0498152	73.6077	69.8522	143.46
4.13	1623.42	32.5	144.576	40.9708	1582.44	32.5	0.8	0.0498242	73.9353	70.6403	144.576
4.14	1624.47	32.5	145.692	40.9983	1583.47	32.5	0.8	0.0498328	74.2632	71.4291	145.692
4.15	1625.52	32.5	146.81	41.0256	1584.49	32.5	0.8	0.0498409	74.5913	72.2185	146.81
4.16	1626.56	32.5	147.928	41.0526	1585.5	32.5	0.8	0.0498487	74.9196	73.0085	147.928
4.17	1627.59	32.5	149.047	41.0795	1586.51	32.5	0.8	0.0498561	75.2481	73.7992	149.047
4.18	1628.62	32.5	150.167	41.1063	1587.51	32.5	0.8	0.0498631	75.5769	74.5905	150.167
4.19	1629.63	32.5	151.288	41.1328	1588.5	32.5	0.8	0.0498698	75.9058	75.3824	151.288
4.2	1630.65	32.5	152.41	41.1592	1589.49	32.5	0.8	0.0498761	76.235	76.1748	152.41
4.21	1631.65	32.5	153.532	41.1854	1590.47	32.5	0.8	0.0498822	76.5644	76.9679	153.532
4.22	1632.65	32.5	154.656	41.2114	1591.44	32.5	0.8	0.0498879	76.894	77.7615	154.656
4.23	1633.65	32.5	155.78	41.2372	1592.41	32.5	0.8	0.0498934	77.2237	78.5558	155.78
4.24	1634.63	32.5	156.904	41.2629	1593.37	32.5	0.8	0.0498986	77.5537	79.3506	156.904
4.25	1635.61	32.5	158.03	41.2884	1594.32	32.5	0.8	0.0499035	77.884	80.1459	158.03
4.26	1636.59	32.5	159.156	41.3138	1595.27	32.5	0.8	0.0499082	78.2144	80.9418	159.156
4.27	1637.55	32.5	160.283	41.3389	1596.21	32.5	0.8	0.0499127	78.545	81.7382	160.283
4.28	1638.51	32.5	161.411	41.364	1597.15	32.5	0.8	0.049917	78.8758	82.5352	161.411
4.29	1639.47	32.5	162.54	41.3888	1598.08	32.5	0.8	0.049921	79.2068	83.3327	162.54
4.3	1640.42	32.5	163.669	41.4135	1599	32.5	0.8	0.0499249	79.538	84.1308	163.669
4.31	1641.36	32.5	164.799	41.438	1599.92	32.5	0.8	0.0499285	79.8694	84.9293	164.799
4.32	1642.29	32.5	165.929	41.4624	1600.83	32.5	0.8	0.049932	80.201	85.7284	165.929
4.33	1643.22	32.5	167.061	41.4866	1601.74	32.5	0.8	0.0499353	80.5328	86.528	167.061
4.34	1644.15	32.5	168.193	41.5106	1602.64	32.5	0.8	0.0499385	80.8648	87.3281	168.193
4.35	1645.07	32.5	169.326	41.5345	1603.53	32.5	0.8	0.0499415	81.197	88.1287	169.326
4.36	1645.98	32.5	170.459	41.5582	1604.42	32.5	0.8	0.0499443	81.5294	88.9297	170.459
4.37	1646.88	32.5	171.593	41.5818	1605.3	32.5	0.8	0.0499471	81.8619	89.7313	171.593
4.38	1647.78	32.5	172.728	41.6052	1606.18	32.5	0.8	0.0499496	82.1947	90.5333	172.728
4.39	1648.68	32.5	173.863	41.6285	1607.05	32.5	0.8	0.0499521	82.5276	91.3358	173.863
4.4	1649.57	32.5	175	41.6516	1607.91	32.5	0.8	0.0499544	82.8607	92.1388	175
4.41	1650.45	32.5	176.136	41.6746	1608.77	32.5	0.8	0.0499567	83.194	92.9423	176.136
4.42	1651.32	32.5	177.274	41.6974	1609.63	32.5	0.8	0.0499588	83.5275	93.7462	177.274
4.43	1652.2	32.5	178.412	41.7201	1610.48	32.5	0.8	0.0499608	83.8612	94.5506	178.412
4.44	1653.06	32.5	179.55	41.7426	1611.32	32.5	0.8	0.0499627	84.195	95.3554	179.55
4.45	1653.92	32.5	180.69	41.765	1612.16	32.5	0.8	0.0499645	84.5291	96.1607	180.69
4.46	1654.77	32.5	181.83	41.7872	1612.99	32.5	0.8	0.0499662	84.8633	96.9664	181.83
4.47	1655.62	32.5	182.97	41.8093	1613.81	32.5	0.8	0.0499679	85.1977	97.7726	182.97
4.48	1656.47	32.5	184.111	41.8312	1614.63	32.5	0.8	0.0499695	85.5322	98.5792	184.111
4.49	1657.3	32.5	185.253	41.853	1615.45	32.5	0.8	0.0499709	85.867	99.3862	185.253
4.5	1658.14	32.5	186.396	41.8747	1616.26	32.5	0.8	0.0499724	86.2019	100.194	186.396
4.51	1658.96	32.5	187.539	41.8962	1617.07	32.5	0.8	0.0499737	86.5369	101.002	187.539
4.52	1659.78	32.5	188.682	41.9176	1617.87	32.5	0.8	0.049975	86.8722	101.81	188.682
4.53	1660.6	32.5	189.826	41.9388	1618.66	32.5	0.8	0.0499762	87.2076	102.619	189.826
4.54	1661.41	32.5	190.971	41.9599	1619.45	32.5	0.8	0.0499774	87.5432	103.428	190.971
4.55	1662.21	32.5	192.116	41.9808	1620.23	32.5	0.8	0.0499785	87.879	104.237	192.116
4.56	1663.01	32.5	193.262	42.0017	1621.01	32.5	0.8	0.0499795	88.2149	105.047	193.262
4.57	1663.81	32.5	194.409	42.0223	1621.79	32.5	0.8	0.0499805	88.551	105.858	194.409
4.58	1664.6	32.5	195.556	42.0429	1622.56	32.5	0.8	0.0499815	88.8873	106.669	195.556
4.59	1665.38	32.5	196.703	42.0633	1623.32	32.5	0.8	0.0499824	89.2237	107.48	196.703
4.6	1666.16	32.5	197.852	42.0836	1624.08	32.5	0.8	0.0499832	89.5603	108.291	197.852
4.61	1666.94	32.5	199	42.1038	1624.83	32.5	0.8	0.0499841	89.897	109.103	199
4.62	1667.71	32.5	200.15	42.1238	1625.58	32.5	0.8	0.0499848	90.2339	109.916	200.15
4.63	1668.47	32.5	201.299	42.1437	1626.33	32.5	0.8	0.0499856	90.571	110.728	201.299
4.64	1669.23	32.5	202.45	42.1634	1627.07	32.5	0.8	0.0499863	90.9082	111.541	202.45
4.65	1669.99	32.5	203.601	42.1831	1627.8	32.5	0.8	0.0499869	91.2456	112.355	203.601
4.66	1670.73	32.5	204.752	42.2026	1628.53	32.5	0.8	0.0499876	91.5832	113.169	204.752
4.67	1671.48	32.5	205.904	42.222	1629.26	32.5	0.8	0.0499882	91.9209	113.983	205.904
4.68	1672.22	32.5	207.056	42.2412	1629.98	32.5	0.8	0.0499888	92.2587	114.798	207.056
4.69	1672.95	32.5	208.209	42.2603	1630.69	32.5	0.8	0.0499893	92.5967	115.613	208.209
4.7	1673.68	32.5	209.363	42.2793	1631.41	32.5	0.8	0.0499898	92.9349	116.428	209.363
4.71	1674.41	32.5	210.517	42.2982	1632.11	32.5	0.8	0.0499903	93.2732	117.244	210.517
4.72	1675.13	32.5	211.671	42.317	1632.81	32.5	0.8	0.0499908	93.6117	118.06	211.671
4.73	1675.85	32.5	212.827	42.3356	1633.51	32.5	0.8	0.0499912	93.9503	118.876	212.827
4.74	1676.56	32.5	213.982	42.3541	1634.2	32.5	0.8	0.0499917	94.289	119.693	213.982
4.75	1677.27	32.5	215.138	42.3725	1634.89	32.5	0.8	0.0499921	94.6279	120.51	215.138
4.76	1677.97	32.5	216.295	42.3908	1635.58	32.5	0.8	0.0499925	94.967	121.328	216.295
4.77	1678.67	32.5	217.452	42.409	1636.26	32.5	0.8	0.0499928	95.3062	122.146	217.452
4.78	1679.36	32.5	218.609	42.427	1636.93	32.5	0.8	0.0499932	95.6455	122.964	218.609
4.79	1680.05	32.5	219.767	42.4449	1637.6	32.5	0.8	0.0499935	95.985	123.782	219.767
4.8	1680.73	32.5	220.926	42.4627	1638.27	32.5	0.8	0.0499938	96.3247	124.601	220.926
4.81	1681.41	32.5	222.085	42.4804	1638.93	32.5	0.8	0.0499941	96.6644	125.42	222.085
4.82	1682.09	32.5	223.244	42.498	1639.59	32.5	0.8	0.0499944	97.0043	126.24	223.244
4.83	1682.76	32.5	224.404	42.5155	1640.24	32.5	0.8	0.0499947	97.3444	127.06	224.404
4.84	1683.43	32.5	225.564	42.5328	1640.89	32.5	0.8	0.049995	97.6846	127.88	225.564
4.85	1684.09	32.5	226.725	42.5501	1641.54	32.5	0.8	0.0499952	98.0249	128.7	226.725
4.86	1684.75	32.5	227.887	42.5672	1642.18	32.5	0.8	0.0499954	98.3654	129.521	227.887
4.87	1685.4	32.5	229.048	42.5842	1642.82	32.5	0.8	0.0499957	98.706	130.342	229.048
4.88	1686.05	32.5	230.211	42.6011	1643.45	32.5	0.8	0.0499959	99.0467	131.164	230.211
4.89	1686.69	32.5	231.373	42.6179	1644.08	32.5	0.8	0.0499961	99.3876	131.986	231.373
4.9	1687.34	32.5	232.537	42.6346	1644.7	32.5	0.8	0.0499963	99.7286	132.808	232.537
4.91	1687.97	32.5	233.7	42.6512	1645.32	32.5	0.8	0.0499964	100.07	133.63	233.7
4.92	1688.61	32.5	234.864	42.6676	1645.94	32.5	0.8	0.0499966	100.411	134.453	234.864
4.93	1689.23	32.5	236.029	42.684	1646.55	32.5	0.8	0.0499968	100.752	135.276	236.029
4.94	1689.86	32.5	237.194	42.7003	1647.16	32.5	0.8	0.0499969	101.094	136.1	237.194
4.95	1690.48	32.5	238.359	42.7164	1647.76	32.5	0.8	0.0499971	101.436	136.923	238.359
4.96	1691.1	32.5	239.525	42.7325	1648.36	32.5	0.8	0.0499972	101.777	137.747	239.525
4.97	1691.71	32.5	240.691	42.7484	1648.96	32.5	0.8	0.0499974	102.119	138.571	240.691
4.98	1692.32	32.5	241.857	42.7642	1649.55	32.5	0.8	0.0499975	102.461	139.396	241.857
4.99	1692.92	32.5	243.025	42.78	1650.14	32.5	0.8	0.0499976	102.804	140.221	243.025
5	1693.52	32.5	244.192	42.7956	1650.73	32.5			103.146	141.046	244.192

## Sheet: Fig4
Data is raw data: Please apply log10(y) for data plot
	A	A	A	A	B	B	B	B	B	C	C	C	D	D	D	D
time in days	total (+)RNA	(-)RNA	cell associated virus	extracellular virus	total (+)RNA	(-)RNA	Secreted RNA	cell associated virus	extracellular virus	(+)RNA secretion rate from T	(+)RNA secretion rate from RC	Virus assembly rate	Secreted RNA	(+)RNA at site of translation	(+)RNA within RC	Virus
0	196	0	0	0	236	0	0	0	0	0	0	0.63	0	0	0	0
0.01	156.981	0.00019101	0	0	187.324	0.000236024	6.59247e-08	0	0	0.000448877	0	0.63	6.59247e-08	6.59247e-08	0	0
0.02	125.731	0.000712611	0	0	148.684	0.00087867	0.0070067	0	0	0.0356845	0	0.63	0.0070067	0.0070067	0	0
0.03	100.705	0.00150313	0	0	118.008	0.00184957	0.0234042	0	0	0.057056	0	0.63	0.0234042	0.0234042	0	0
0.04	80.6626	0.00251814	0	0	93.6566	0.00309238	0.0441998	0	0	0.0700184	0	0.63	0.0441998	0.0441998	0	0
0.05	64.6121	0.00372712	0	0	74.329	0.0045683	0.0662898	0	0	0.0778806	0	0.63	0.0662898	0.0662898	0	0
0.06	51.7583	0.00511079	0	0	58.99	0.00625267	0.0878292	0	0	0.0826492	0	0.63	0.0878292	0.0878292	0	0
0.07	41.4649	0.00665916	0	0	46.818	0.00813228	0.107799	0	0	0.0855415	0	0.63	0.107799	0.107799	0	0
0.08	33.2222	0.00836991	0	0	37.1602	0.0102034	0.12571	0	0	0.0872958	0	0.63	0.12571	0.12571	0	0
0.09	26.6221	0.0102472	0	0	29.4981	0.0124701	0.141404	0	0	0.0883598	0	0.63	0.141404	0.141404	0	0
0.1	21.3377	0.0123009	0	0	23.4204	0.0149434	0.154919	0	0	0.0890052	0	0.63	0.154919	0.154919	0	0
0.11	17.1071	0.014546	0	0	18.6001	0.0176402	0.166406	0	0	0.0893966	0	0.63	0.166406	0.166406	0	0
0.12	13.7208	0.0170018	0	0	14.778	0.0205828	0.176067	0	0	0.089634	0	0.63	0.176067	0.176067	0	0
0.13	11.0109	0.0196923	0	0	11.7483	0.0237988	0.184124	0	0	0.089778	0	0.63	0.184124	0.184124	0	0
0.14	8.84299	0.022646	0	0	9.3475	0.0273205	0.190798	0	0	0.0898654	0	0.63	0.190798	0.190798	0	0
0.15	7.10943	0.0258953	0	0	7.44612	0.0311855	0.196295	0	0	0.0899183	0	0.63	0.196295	0.196295	0	0
0.16	5.72409	0.0294776	0	0	5.9413	0.0354364	0.200801	0	0	0.0899505	0	0.63	0.200801	0.200801	0	0
0.17	4.61799	0.033435	0	0	4.75153	0.0401212	0.20448	0	0	0.08997	0	0.63	0.20448	0.20448	0	0
0.18	3.73596	0.0378148	0	0	3.81215	0.0452938	0.207474	0	0	0.0899818	0	0.63	0.207474	0.207474	0	0
0.19	3.03385	0.04267	0	0	3.07192	0.0510146	0.209903	0	0	0.0899889	0	0.63	0.209903	0.209903	0	0
0.2	2.47634	0.0480597	0	0	2.49025	0.0573505	0.211869	0	0	0.0899933	0	0.63	0.211869	0.211869	0	0
0.21	2.03524	0.0540501	0	0	2.035	0.0643765	0.213457	0	0	0.0899959	0	0.63	0.213457	0.213457	0	0
0.22	1.688	0.060715	0	0	1.68074	0.0721755	0.214737	0	0	0.0899975	0	0.63	0.214737	0.214737	0	0
0.23	1.41667	0.0681364	0	0	1.40738	0.0808403	0.215767	0	0	0.0899985	0	0.63	0.215767	0.215767	0	0
0.24	1.20693	0.0764061	0	0	1.1991	0.0904736	0.216596	0	0	0.0899991	0	0.63	0.216596	0.216596	0	0
0.25	1.04741	0.0856263	0	0	1.04341	0.10119	0.217263	0	0	0.0899994	0	0.63	0.217263	0.217263	0	0
0.26	0.92914	0.0959108	0	0	0.930551	0.113117	0.217798	0	0	0.0899997	0	0.63	0.217798	0.217798	0	0
0.27	0.845013	0.107387	0	0	0.852894	0.126395	0.218228	0	0	0.0899998	0	0.63	0.218228	0.218228	0	0
0.28	0.789491	0.120196	0	0	0.804534	0.141182	0.218574	0	0	0.0899999	0	0.63	0.218574	0.218574	0	0
0.29	0.758281	0.134495	0	0	0.780941	0.157654	0.218852	0	0	0.0899999	0	0.63	0.218852	0.218852	0	0
0.3	0.748107	0.150462	0	0	0.778701	0.176004	0.219077	0	0	0.09	0	0.63	0.219077	0.219077	0	0
0.31	0.75653	0.168291	0	0	0.795301	0.196449	0.21926	0	0	0.09	0	0.63	0.21926	0.21926	0	0
0.32	0.781802	0.188203	0	0	0.828964	0.21923	0.219408	0	0	0.09	0	0.63	0.219408	0.219408	0	0
0.33	0.82275	0.210439	0	0	0.878526	0.244613	0.21953	0	0	0.09	0	0.63	0.21953	0.21953	0	0
0.34	0.878689	0.235272	0	0	0.943332	0.272896	0.219632	0	0	0.09	0	0.63	0.219632	0.219632	0	0
0.35	0.949356	0.263005	0	0	1.02316	0.304408	0.219717	0	0	0.09	0	0.63	0.219717	0.219717	0	0
0.36	1.03486	0.293973	0	0	1.11818	0.339514	0.21979	0	0	0.09	0	0.63	0.21979	0.21979	0	0
0.37	1.13563	0.328551	0	0	1.22889	0.378621	0.219853	0	0	0.09	0	0.63	0.219853	0.219853	0	0
0.38	1.25242	0.367155	0	0	1.35609	0.422179	0.21991	0	0	0.09	0	0.63	0.21991	0.21991	0	0
0.39	1.38627	0.41025	0	0	1.50089	0.470685	0.219963	0	0	0.09	0	0.63	0.219963	0.219963	0	0
0.4	1.53848	0.458347	0	0	1.66468	0.524691	0.220012	0	0	0.09	0	0.63	0.220012	0.220012	0	0
0.41	1.71067	0.51202	0	0	1.8491	0.584809	0.220061	0	0	0.09	0	0.63	0.220061	0.220061	0	0
0.42	1.90471	0.5719	0	0	2.05612	0.651711	0.220109	0	0	0.09	0	0.63	0.220109	0.220109	0	0
0.43	2.1228	0.638689	0	0	2.28797	0.726141	0.220159	0	0	0.09	0	0.63	0.220159	0.220159	0	0
0.44	2.36742	0.713163	0	0	2.54719	0.80892	0.22021	0	0	0.09	0	0.63	0.22021	0.22021	0	0
0.45	2.64141	0.79618	0	0	2.83666	0.90095	0.220265	0	0	0.09	0	0.63	0.220265	0.220265	0	0
0.46	2.94795	0.888688	0	0	3.15959	1.00322	0.220324	0	0	0.09	0	0.63	0.220324	0.220324	0	0
0.47	3.29061	0.991729	0	0	3.51958	1.11682	0.220389	0	0	0.09	0	0.63	0.220389	0.220389	0	0
0.48	3.67339	1.10645	2.90205e-10	1.07243e-17	3.92061	1.24294	0.220459	8.83019e-10	6.0513e-16	0.09	0	0.629874	0.220459	0.220459	0	1.10024e-13
0.49	4.10011	1.23246	0.000138895	5.86191e-07	4.36697	1.38244	0.22064	0.000138023	5.74065e-07	0.09	0	0.617402	0.22064	0.220536	0	0.000104375
0.5	4.57432	1.36934	0.000286182	2.36953e-06	4.86322	1.53628	0.221045	0.000286749	2.33396e-06	0.09	0	0.605176	0.221045	0.220621	0	0.000424356
0.51	5.10023	1.51838	0.000442872	5.39276e-06	5.41443	1.70591	0.221686	0.000447177	5.34114e-06	0.09	0	0.593193	0.221686	0.220715	0	0.000971116
0.52	5.68248	1.68095	0.000610012	9.70621e-06	6.02621	1.89291	0.222575	0.000620384	9.66413e-06	0.09	0	0.581447	0.222575	0.220818	0	0.00175711
0.53	6.32623	1.85848	0.000788698	1.53679e-05	6.70472	2.09897	0.223729	0.000807525	1.53789e-05	0.09	0	0.569934	0.223729	0.220933	0	0.00279617
0.54	7.03716	2.05251	0.000980078	2.24438e-05	7.4567	2.32589	0.225164	0.00100984	2.25694e-05	0.09	0	0.558648	0.225164	0.22106	0	0.00410354
0.55	7.82152	2.26468	0.00118536	3.1008e-05	8.28952	2.57559	0.226897	0.00122867	3.13282e-05	0.09	0	0.547586	0.226897	0.221201	0	0.00569604
0.56	8.68617	2.49674	0.00140584	4.11432e-05	9.21123	2.85012	0.228949	0.00146544	4.17567e-05	0.09	0	0.536743	0.228949	0.221357	0	0.00759213
0.57	9.63857	2.7505	0.00164286	5.29412e-05	10.2306	3.1516	0.231342	0.00172169	5.39661e-05	0.09	0	0.526115	0.231342	0.22153	0	0.00981202
0.58	10.6869	3.02791	0.00189788	6.65028e-05	11.357	3.48227	0.2341	0.00199905	6.80779e-05	0.09	0	0.515697	0.2341	0.221722	0	0.0123778
0.59	11.84	3.331	0.00217242	8.1939e-05	12.6007	3.84444	0.237248	0.00229929	8.42245e-05	0.09	0	0.505486	0.237248	0.221935	0	0.0153135
0.6	13.1075	3.66188	0.00246811	9.93711e-05	13.9728	4.24047	0.240816	0.00262427	0.00010255	0.09	0	0.495476	0.240816	0.22217	0	0.0186454
0.61	14.4997	4.02275	0.00278669	0.000118931	15.485	4.67275	0.244834	0.00297598	0.00012321	0.09	0	0.485665	0.244834	0.222432	0	0.0224018
0.62	16.0279	4.41585	0.00312999	0.000140763	17.1499	5.14362	0.249335	0.00335654	0.000146374	0.09	0	0.476049	0.249335	0.222722	0	0.0266135
0.63	17.7039	4.84348	0.00349996	0.000165023	18.9808	5.65541	0.254356	0.00376819	0.000172225	0.09	0	0.466622	0.254356	0.223042	0	0.0313137
0.64	19.5404	5.30791	0.00389866	0.000191879	20.9918	6.21028	0.259936	0.00421327	0.00020096	0.09	0	0.457382	0.259936	0.223398	0	0.0365382
0.65	21.5511	5.81139	0.00432826	0.000221513	23.1976	6.81021	0.266117	0.00469428	0.000232791	0.09	0	0.448326	0.266117	0.223791	0	0.0423256
0.66	23.7502	6.35611	0.00479106	0.000254121	25.6135	7.45692	0.272943	0.00521379	0.000267945	0.09	0	0.439448	0.272943	0.224226	0	0.0487172
0.67	26.1526	6.94408	0.00528944	0.000289913	28.2553	8.15175	0.280465	0.0057745	0.000306665	0.09	0	0.430747	0.280465	0.224707	0	0.0557573
0.68	28.7741	7.57714	0.00582592	0.000329116	31.1389	8.89558	0.288732	0.00637921	0.000349211	0.09	0	0.422217	0.288732	0.225239	0	0.063493
0.69	31.6308	8.25685	0.00640311	0.000371969	34.2806	9.68871	0.2978	0.00703079	0.00039586	0.09	0	0.413857	0.2978	0.225826	0	0.0719746
0.7	34.7393	8.9844	0.0070237	0.00041873	37.6965	10.5308	0.307729	0.00773217	0.000446905	0.09	0	0.405662	0.307729	0.226473	0	0.0812554
0.71	38.1164	9.76054	0.00769049	0.000469673	41.4022	11.4206	0.318578	0.00848632	0.000502655	0.09	0	0.397629	0.318578	0.227187	0	0.0913918
0.72	41.779	10.5855	0.00840631	0.000525086	45.4127	12.3562	0.330415	0.00929624	0.000563437	0.09	0	0.389756	0.330415	0.227972	0	0.102443
0.73	45.7439	11.4587	0.00917407	0.000585276	49.7421	13.3344	0.343308	0.0101649	0.000629593	0.09	0	0.382038	0.343308	0.228836	0	0.114471
0.74	50.0272	12.3791	0.00999667	0.000650566	54.4029	14.3512	0.357328	0.0110952	0.000701482	0.09	0	0.374473	0.357328	0.229786	0	0.127542
0.75	54.6445	13.3446	0.010877	0.000721293	59.4062	15.4014	0.37255	0.0120899	0.000779475	0.09	0	0.367058	0.37255	0.230827	0	0.141723
0.76	59.6102	14.3523	0.011818	0.000797811	64.7605	16.4787	0.389052	0.0131519	0.000863958	0.09	0	0.35979	0.389052	0.231969	0	0.157083
0.77	64.9372	15.3982	0.0128224	0.000880489	70.4722	17.5757	0.406914	0.0142835	0.000955328	0.09	0	0.352665	0.406914	0.233218	0	0.173696
0.78	70.6367	16.4774	0.013893	0.000969707	76.5446	18.6843	0.426217	0.0154871	0.00105399	0.09	0	0.345682	0.426217	0.234582	0	0.191634
0.79	76.7175	17.584	0.0150322	0.00106586	82.978	19.7953	0.447044	0.0167647	0.00116036	0.09	0	0.338837	0.447044	0.23607	0	0.210974
0.8	83.1859	18.711	0.0162425	0.00116935	89.7691	20.8991	0.469481	0.018118	0.00127485	0.09	0	0.332128	0.469481	0.237691	0	0.23179
0.81	90.0452	19.8507	0.0175259	0.00128059	96.9113	21.9859	0.493612	0.0195484	0.00139788	0.09	0	0.325551	0.493612	0.239453	0	0.254159
0.82	97.2956	20.9944	0.0188843	0.00139999	104.394	23.0457	0.519521	0.0210567	0.00152986	0.09	0	0.319105	0.519521	0.241364	0	0.278157
0.83	104.934	22.1332	0.0203191	0.00152798	112.205	24.069	0.547291	0.0226436	0.00167122	0.09	0	0.312786	0.547291	0.243433	0	0.303858
0.84	112.952	23.2575	0.0218316	0.00166497	120.325	25.0467	0.577006	0.0243091	0.00182235	0.09	0	0.306593	0.577006	0.245669	0	0.331337
0.85	121.341	24.3579	0.0234224	0.00181138	128.736	25.9712	0.608743	0.0260528	0.00198365	0.09	0	0.300522	0.608743	0.24808	0	0.360663
0.86	130.086	25.4252	0.0250918	0.00196762	137.415	26.8355	0.64258	0.0278738	0.00215548	0.09	0	0.294571	0.64258	0.250675	0	0.391905
0.87	139.168	26.4505	0.0268396	0.00213408	146.337	27.6347	0.678588	0.0297709	0.0023382	0.09	0	0.288738	0.678588	0.25346	0	0.425128
0.88	148.568	27.4261	0.0286653	0.00231116	155.476	28.3651	0.716836	0.0317421	0.00253215	0.09	0	0.283021	0.716836	0.256444	0	0.460391
0.89	158.261	28.3449	0.0305677	0.00249921	164.806	29.0248	0.757386	0.0337852	0.00273763	0.09	0	0.277416	0.757386	0.259634	0	0.497752
0.9	168.222	29.2015	0.0325452	0.00269858	174.299	29.6138	0.800295	0.0358977	0.00295492	0.09	0	0.271923	0.800295	0.263036	0	0.537259
0.91	178.422	29.9918	0.0345958	0.00290958	183.929	30.1332	0.845614	0.0380765	0.00318427	0.09	0	0.266539	0.845614	0.266656	0	0.578958
0.92	188.834	30.7132	0.036717	0.00313252	193.67	30.5858	0.893387	0.0403184	0.00342588	0.09	0	0.261261	0.893387	0.2705	0	0.622888
0.93	199.427	31.3646	0.0389059	0.00336766	203.498	30.9755	0.943652	0.0426198	0.00367994	0.09	0	0.256088	0.943652	0.274571	0	0.66908
0.94	210.173	31.9464	0.0411593	0.00361521	213.39	31.3069	0.996437	0.0449768	0.00394659	0.09	0	0.251017	0.996437	0.278875	0	0.717562
0.95	221.042	32.4605	0.0434736	0.00387537	223.324	31.5854	1.05177	0.0473855	0.00422593	0.09	0	0.246046	1.05177	0.283416	0	0.768352
0.96	232.008	32.9098	0.045845	0.0041483	233.283	31.8167	1.10966	0.049842	0.00451804	0.09	0	0.241174	1.10966	0.288195	0	0.821463
0.97	243.045	33.2982	0.0482695	0.00443412	243.249	32.0065	1.17012	0.0523419	0.00482295	0.09	0	0.236399	1.17012	0.293216	0	0.876901
0.98	254.128	33.6304	0.0507429	0.00473291	253.209	32.1603	1.23315	0.0548813	0.00514066	0.09	0	0.231718	1.23315	0.298481	0	0.934665
0.99	265.236	33.9114	0.0532608	0.0050447	263.15	32.2837	1.29874	0.0574559	0.00547113	0.09	0	0.227129	1.29874	0.30399	0	0.99475
1	276.348	34.1466	0.055819	0.00536951	273.063	32.3814	1.36689	0.0600617	0.00581428	0.09	0	0.222632	1.36689	0.309746	0	1.05714
1.01	287.449	34.3414	0.058413	0.0057073	282.937	32.4579	1.43757	0.0626945	0.00617002	0.09	0	0.218224	1.43757	0.315748	0	1.12182
1.02	298.522	34.501	0.0610384	0.006058	292.767	32.5172	1.51076	0.0653506	0.00653822	0.09	0	0.213902	1.51076	0.321997	0	1.18877
1.03	309.555	34.6306	0.063691	0.00642151	302.547	32.5626	1.58644	0.068026	0.00691871	0.09	0	0.209667	1.58644	0.328493	0	1.25795
1.04	320.536	34.7346	0.0663665	0.00679769	312.272	32.5971	1.66456	0.0707171	0.0073113	0.09	0	0.205515	1.66456	0.335235	0	1.32933
1.05	331.458	34.8173	0.0690609	0.00718636	321.94	32.623	1.74509	0.0734203	0.00771578	0.09	0	0.201446	1.74509	0.342223	0	1.40287
1.06	342.311	34.8825	0.0717701	0.00758734	331.548	32.6422	1.82798	0.0761322	0.00813191	0.09	0	0.197457	1.82798	0.349456	0	1.47853
1.07	353.091	34.9334	0.0744904	0.00800039	341.093	32.6563	1.91319	0.0788495	0.00855943	0.09	0	0.193547	1.91319	0.356933	0	1.55626
1.08	363.793	34.9727	0.077218	0.00842526	350.575	32.6666	2.00066	0.081569	0.00899806	0.09	0	0.189714	2.00066	0.364652	0	1.63601
1.09	374.414	35.0028	0.0799495	0.00886168	359.993	32.6741	2.09034	0.0842879	0.00944751	0.09	0	0.185958	2.09034	0.372614	0	1.71773
1.1	384.95	35.0257	0.0826815	0.00930935	369.347	32.6795	2.18217	0.0870032	0.00990746	0.09	0	0.182276	2.18217	0.380815	0	1.80136
1.11	395.399	35.0429	0.0854109	0.00976796	378.635	32.6833	2.27609	0.0897123	0.0103776	0.09	0	0.178666	2.27609	0.389255	0	1.88683
1.12	405.761	35.0558	0.0881346	0.0102372	387.859	32.686	2.37203	0.0924126	0.0108575	0.09	0	0.175128	2.37203	0.397933	0	1.9741
1.13	416.035	35.0654	0.0908499	0.0107166	397.017	32.688	2.46993	0.0951017	0.011347	0.09	0	0.171661	2.46993	0.406846	0	2.06308
1.14	426.22	35.0724	0.093554	0.011206	406.111	32.6893	2.56972	0.0977773	0.0118455	0.09	0	0.168262	2.56972	0.415994	0	2.15373
1.15	436.316	35.0776	0.0962445	0.0117048	415.14	32.6903	2.67134	0.100437	0.0123528	0.09	0	0.16493	2.67134	0.425374	0	2.24597
1.16	446.324	35.0814	0.0989189	0.0122128	424.105	32.6911	2.77471	0.103079	0.0128685	0.09	0	0.161664	2.77471	0.434985	0	2.33972
1.17	456.242	35.0841	0.101575	0.0127295	433.006	32.6916	2.87976	0.105702	0.0133921	0.09	0	0.158463	2.87976	0.444826	0	2.43493
1.18	466.073	35.0862	0.104211	0.0132545	441.844	32.692	2.98641	0.108303	0.0139234	0.09	0	0.155325	2.98641	0.454895	0	2.53152
1.19	475.817	35.0876	0.106825	0.0137875	450.619	32.6923	3.09461	0.110881	0.0144618	0.09	0	0.152249	3.09461	0.465191	0	2.62942
1.2	485.473	35.0887	0.109414	0.0143279	459.331	32.6926	3.20426	0.113435	0.015007	0.09	0	0.149235	3.20426	0.475711	0	2.72855
1.21	495.044	35.0895	0.111978	0.0148755	467.981	32.6928	3.3153	0.115962	0.0155587	0.09	0	0.14628	3.3153	0.486454	0	2.82885
1.22	504.529	35.0901	0.114515	0.0154297	476.569	32.6929	3.42765	0.118461	0.0161163	0.09	0	0.143383	3.42765	0.497419	0	2.93023
1.23	513.929	35.0905	0.117023	0.0159902	485.096	32.6931	3.54124	0.120931	0.0166795	0.09	0	0.140544	3.54124	0.508604	0	3.03264
1.24	523.245	35.0909	0.119501	0.0165565	493.562	32.6932	3.656	0.123372	0.0172479	0.09	0	0.137761	3.656	0.520008	0	3.13599
1.25	532.478	35.0912	0.121947	0.0171283	501.968	32.6934	3.77184	0.125781	0.0178212	0.09	0	0.135033	3.77184	0.531629	0	3.24021
1.26	541.629	35.0914	0.124361	0.017705	510.314	32.6935	3.8887	0.128157	0.0183988	0.09	0	0.132359	3.8887	0.543465	0	3.34523
1.27	550.698	35.0916	0.126742	0.0182863	518.6	32.6936	4.0065	0.130501	0.0189804	0.09	0	0.129738	4.0065	0.555515	0	3.45098
1.28	559.686	35.0918	0.129087	0.0188717	526.827	32.6937	4.12517	0.13281	0.0195657	0.09	0	0.127169	4.12517	0.567779	0	3.55739
1.29	568.593	35.092	0.131398	0.0194609	534.996	32.6938	4.24464	0.135083	0.0201541	0.09	0	0.124651	4.24464	0.580253	0	3.66438
1.3	577.421	35.0921	0.133672	0.0200535	543.106	32.6939	4.36483	0.137322	0.0207454	0.09	0	0.122183	4.36483	0.592937	0	3.77189
1.31	586.171	35.0923	0.135909	0.020649	551.158	32.694	4.48568	0.139523	0.0213392	0.09	0	0.119764	4.48568	0.605829	0	3.87985
1.32	594.842	35.0924	0.138109	0.0212471	559.153	32.6941	4.60711	0.141687	0.021935	0.09	0	0.117392	4.60711	0.618929	0	3.98818
1.33	603.436	35.0925	0.14027	0.0218473	567.091	32.6942	4.72906	0.143814	0.0225325	0.09	0	0.115068	4.72906	0.632234	0	4.09682
1.34	611.954	35.0926	0.142392	0.0224492	574.973	32.6943	4.85145	0.145902	0.0231314	0.09	0	0.112789	4.85145	0.645743	0	4.20571
1.35	620.396	35.0927	0.144475	0.0230526	582.798	32.6944	4.97423	0.147951	0.0237313	0.09	0	0.110556	4.97423	0.659454	0	4.31477
1.36	628.762	35.0928	0.146519	0.023657	590.568	32.6945	5.09732	0.149962	0.0243317	0.09	0	0.108367	5.09732	0.673368	0	4.42395
1.37	637.054	35.0929	0.148522	0.024262	598.282	32.6945	5.22067	0.151932	0.0249325	0.09	0	0.106221	5.22067	0.687481	0	4.53318
1.38	645.272	35.093	0.150485	0.0248673	605.941	32.6946	5.3442	0.153863	0.0255332	0.09	0	0.104117	5.3442	0.701793	0	4.6424
1.39	653.417	35.0931	0.152407	0.0254726	613.546	32.6947	5.46786	0.155754	0.0261335	0.09	0	0.102056	5.46786	0.716303	0	4.75155
1.4	661.49	35.0932	0.154288	0.0260774	621.097	32.6947	5.59158	0.157604	0.0267331	0.09	0	0.100035	5.59158	0.731009	0	4.86057
1.41	669.491	35.0933	0.156128	0.0266815	628.594	32.6948	5.71531	0.159414	0.0273317	0.09	0	0.0980541	5.71531	0.74591	0	4.9694
1.42	677.421	35.0934	0.157927	0.0272846	636.038	32.6949	5.83899	0.161183	0.0279289	0.09	0	0.0961125	5.83899	0.761004	0	5.07798
1.43	685.28	35.0935	0.159685	0.0278862	643.428	32.6949	5.96255	0.162911	0.0285244	0.09	0	0.0942094	5.96255	0.776291	0	5.18626
1.44	693.069	35.0935	0.161401	0.0284861	650.766	32.695	6.08596	0.164599	0.029118	0.09	0	0.0923439	6.08596	0.791769	0	5.29419
1.45	700.79	35.0936	0.163076	0.0290841	658.052	32.695	6.20914	0.166245	0.0297094	0.09	0	0.0905154	6.20914	0.807437	0	5.40171
1.46	708.441	35.0937	0.164709	0.0296797	665.287	32.6951	6.33206	0.16785	0.0302982	0.09	0	0.0887231	6.33206	0.823294	0	5.50876
1.47	716.025	35.0938	0.166301	0.0302727	672.469	32.6952	6.45465	0.169415	0.0308842	0.09	0	0.0869662	6.45465	0.839338	0	5.61531
1.48	723.541	35.0938	0.167851	0.0308629	679.601	32.6952	6.57687	0.170938	0.0314672	0.09	0	0.0852442	6.57687	0.855568	0	5.72131
1.49	730.991	35.0939	0.169361	0.0314499	686.682	32.6953	6.69868	0.172421	0.0320468	0.09	0	0.0835562	6.69868	0.871984	0	5.82669
1.5	738.374	35.094	0.170829	0.0320335	693.713	32.6953	6.82001	0.173863	0.0326229	0.09	0	0.0819017	6.82001	0.888583	0	5.93143
1.51	745.692	35.094	0.172256	0.0326134	700.694	32.6954	6.94084	0.175265	0.0331951	0.09	0	0.0802799	6.94084	0.905365	0	6.03547
1.52	752.945	35.0941	0.173643	0.0331894	707.625	32.6954	7.06111	0.176626	0.0337633	0.09	0	0.0786903	7.06111	0.922329	0	6.13878
1.53	760.134	35.0941	0.174988	0.0337613	714.507	32.6955	7.18078	0.177946	0.0343272	0.09	0	0.0771321	7.18078	0.939473	0	6.2413
1.54	767.258	35.0942	0.176294	0.0343288	721.34	32.6955	7.29981	0.179227	0.0348866	0.09	0	0.0756048	7.29981	0.956797	0	6.34301
1.55	774.32	35.0943	0.177559	0.0348916	728.125	32.6955	7.41816	0.180468	0.0354412	0.09	0	0.0741077	7.41816	0.974299	0	6.44386
1.56	781.319	35.0943	0.178784	0.0354497	734.862	32.6956	7.5358	0.181669	0.035991	0.09	0	0.0726403	7.5358	0.991978	0	6.54382
1.57	788.255	35.0944	0.17997	0.0360027	741.551	32.6956	7.65268	0.182831	0.0365357	0.09	0	0.0712019	7.65268	1.00983	0	6.64285
1.58	795.13	35.0944	0.181116	0.0365506	748.192	32.6957	7.76877	0.183953	0.037075	0.09	0	0.069792	7.76877	1.02786	0	6.74091
1.59	801.945	35.0945	0.182223	0.037093	754.787	32.6957	7.88404	0.185037	0.0376088	0.09	0	0.0684101	7.88404	1.04607	0	6.83797
1.6	808.698	35.0945	0.183291	0.0376298	761.334	32.6958	7.99845	0.186083	0.038137	0.09	0	0.0670554	7.99845	1.06444	0	6.93401
1.61	815.392	35.0946	0.184321	0.0381608	767.835	32.6958	8.11197	0.18709	0.0386594	0.09	0	0.0657277	8.11197	1.08299	0	7.02898
1.62	822.026	35.0946	0.185313	0.0386859	774.291	32.6958	8.22458	0.188059	0.0391758	0.09	0	0.0644262	8.22458	1.10171	0	7.12287
1.63	828.602	35.0947	0.186267	0.039205	780.7	32.6959	8.33624	0.188991	0.039686	0.09	0	0.0631504	8.33624	1.12059	0	7.21564
1.64	835.119	35.0947	0.187184	0.0397177	787.064	32.6959	8.44692	0.189886	0.04019	0.09	0	0.0619	8.44692	1.13965	0	7.30727
1.65	841.578	35.0948	0.188063	0.0402241	793.383	32.6959	8.5566	0.190743	0.0406875	0.09	0	0.0606743	8.5566	1.15887	0	7.39773
1.66	847.98	35.0948	0.188906	0.040724	799.657	32.696	8.66526	0.191565	0.0411785	0.09	0	0.0594728	8.66526	1.17826	0	7.487
1.67	854.325	35.0949	0.189713	0.0412172	805.887	32.696	8.77287	0.19235	0.0416628	0.09	0	0.0582952	8.77287	1.19782	0	7.57505
1.68	860.614	35.0949	0.190484	0.0417036	812.073	32.696	8.8794	0.193099	0.0421403	0.09	0	0.0571409	8.8794	1.21754	0	7.66187
1.69	866.847	35.0949	0.191219	0.0421831	818.215	32.6961	8.98485	0.193813	0.0426109	0.09	0	0.0560094	8.98485	1.23742	0	7.74743
1.7	873.025	35.095	0.19192	0.0426556	824.313	32.6961	9.08918	0.194493	0.0430744	0.09	0	0.0549004	9.08918	1.25746	0	7.83171
1.71	879.147	35.095	0.192585	0.0431209	830.369	32.6961	9.19238	0.195138	0.0435309	0.09	0	0.0538133	9.19238	1.27767	0	7.91471
1.72	885.216	35.0951	0.193217	0.0435791	836.381	32.6961	9.29442	0.195748	0.0439801	0.09	0	0.0527477	9.29442	1.29804	0	7.99639
1.73	891.23	35.0951	0.193815	0.0440299	842.352	32.6962	9.3953	0.196325	0.0444221	0.09	0	0.0517032	9.3953	1.31856	0	8.07674
1.74	897.191	35.0951	0.194379	0.0444734	848.279	32.6962	9.495	0.196869	0.0448566	0.09	0	0.0506794	9.495	1.33925	0	8.15575
1.75	903.099	35.0952	0.19491	0.0449094	854.165	32.6962	9.5935	0.197381	0.0452838	0.09	0	0.0496759	9.5935	1.36009	0	8.23341
1.76	908.955	35.0952	0.195409	0.0453379	860.01	32.6963	9.69079	0.197859	0.0457034	0.09	0	0.0486922	9.69079	1.38108	0	8.3097
1.77	914.759	35.0952	0.195876	0.0457587	865.813	32.6963	9.78685	0.198306	0.0461154	0.09	0	0.0477281	9.78685	1.40224	0	8.38462
1.78	920.511	35.0953	0.196312	0.0461719	871.575	32.6963	9.88168	0.198722	0.0465198	0.09	0	0.046783	9.88168	1.42354	0	8.45814
1.79	926.212	35.0953	0.196716	0.0465773	877.296	32.6963	9.97527	0.199106	0.0469164	0.09	0	0.0458566	9.97527	1.445	0	8.53026
1.8	931.862	35.0953	0.197089	0.046975	882.977	32.6964	10.0676	0.19946	0.0473054	0.09	0	0.0449486	10.0676	1.46662	0	8.60098
1.81	937.462	35.0954	0.197433	0.0473648	888.618	32.6964	10.1587	0.199783	0.0476865	0.09	0	0.0440586	10.1587	1.48838	0	8.67028
1.82	943.012	35.0954	0.197746	0.0477468	894.219	32.6964	10.2484	0.200077	0.0480599	0.09	0	0.0431861	10.2484	1.51029	0	8.73815
1.83	948.513	35.0954	0.19803	0.0481209	899.781	32.6964	10.337	0.200342	0.0484253	0.09	0	0.042331	10.337	1.53236	0	8.8046
1.84	953.965	35.0955	0.198286	0.048487	905.303	32.6965	10.4242	0.200578	0.0487829	0.09	0	0.0414928	10.4242	1.55457	0	8.86962
1.85	959.369	35.0955	0.198512	0.0488452	910.787	32.6965	10.5101	0.200786	0.0491326	0.09	0	0.0406712	10.5101	1.57693	0	8.93319
1.86	964.724	35.0955	0.198711	0.0491954	916.231	32.6965	10.5948	0.200965	0.0494743	0.09	0	0.0398658	10.5948	1.59944	0	8.99533
1.87	970.032	35.0955	0.198883	0.0495376	921.638	32.6965	10.6781	0.201118	0.0498081	0.09	0	0.0390764	10.6781	1.6221	0	9.05602
1.88	975.292	35.0956	0.199027	0.0498718	927.006	32.6965	10.7602	0.201243	0.0501339	0.09	0	0.0383027	10.7602	1.6449	0	9.11526
1.89	980.506	35.0956	0.199144	0.050198	932.336	32.6966	10.8409	0.201342	0.0504518	0.09	0	0.0375442	10.8409	1.66784	0	9.17306
1.9	985.673	35.0956	0.199236	0.0505161	937.629	32.6966	10.9203	0.201415	0.0507617	0.09	0	0.0368008	10.9203	1.69093	0	9.2294
1.91	990.794	35.0957	0.199302	0.0508262	942.884	32.6966	10.9985	0.201462	0.0510637	0.09	0	0.0360721	10.9985	1.71416	0	9.2843
1.92	995.87	35.0957	0.199342	0.0511283	948.103	32.6966	11.0753	0.201484	0.0513576	0.09	0	0.0353578	11.0753	1.73753	0	9.33775
1.93	1000.9	35.0957	0.199358	0.0514224	953.285	32.6966	11.1508	0.201481	0.0516437	0.09	0	0.0346577	11.1508	1.76104	0	9.38976
1.94	1005.89	35.0957	0.199349	0.0517085	958.43	32.6967	11.225	0.201454	0.0519218	0.09	0	0.0339714	11.225	1.78469	0	9.44032
1.95	1010.83	35.0958	0.199316	0.0519866	963.539	32.6967	11.2979	0.201404	0.0521919	0.09	0	0.0332987	11.2979	1.80848	0	9.48944
1.96	1015.72	35.0958	0.19926	0.0522567	968.612	32.6967	11.3695	0.201329	0.0524542	0.09	0	0.0326394	11.3695	1.83241	0	9.53713
1.97	1020.58	35.0958	0.199181	0.0525188	973.649	32.6967	11.4399	0.201232	0.0527086	0.09	0	0.0319931	11.4399	1.85647	0	9.58338
1.98	1025.39	35.0958	0.199079	0.0527731	978.651	32.6967	11.5089	0.201113	0.0529551	0.09	0	0.0313596	11.5089	1.88068	0	9.6282
1.99	1030.16	35.0959	0.198955	0.0530194	983.617	32.6968	11.5766	0.200971	0.0531938	0.09	0	0.0307386	11.5766	1.90501	0	9.6716
2	1034.88	35.0959	0.198809	0.0532578	988.549	32.6968	11.6431	0.200808	0.0534247	0.09	0	0.03013	11.6431	1.92949	0	9.71358
2.01	1039.56	35.0959	0.198641	0.0534884	993.446	32.6968	11.7082	0.200623	0.0536478	0.09	0	0.0295333	11.7082	1.95409	0	9.75415
2.02	1044.2	35.0959	0.198453	0.0537112	998.308	32.6968	11.7721	0.200417	0.0538632	0.09	0	0.0289485	11.7721	1.97883	0	9.79331
2.03	1048.8	35.0959	0.198244	0.0539262	1003.14	32.6968	11.8348	0.200192	0.0540709	0.09	0	0.0283753	11.8348	2.0037	0	9.83107
2.04	1053.36	35.096	0.198016	0.0541335	1007.93	32.6968	11.8962	0.199946	0.0542709	0.09	0	0.0278135	11.8962	2.02871	0	9.86744
2.05	1057.88	35.096	0.197767	0.0543331	1012.69	32.6969	11.9563	0.199681	0.0544634	0.09	0	0.0272627	11.9563	2.05384	0	9.90243
2.06	1062.36	35.096	0.197499	0.0545251	1017.42	32.6969	12.0152	0.199396	0.0546483	0.09	0	0.0267229	12.0152	2.0791	0	9.93605
2.07	1066.79	35.096	0.197213	0.0547094	1022.11	32.6969	12.0728	0.199093	0.0548256	0.09	0	0.0261937	12.0728	2.1045	0	9.9683
2.08	1071.19	35.096	0.196908	0.0548862	1026.77	32.6969	12.1292	0.198772	0.0549955	0.09	0	0.0256751	12.1292	2.13002	0	9.99919
2.09	1075.55	35.0961	0.196584	0.0550555	1031.4	32.6969	12.1844	0.198432	0.055158	0.09	0	0.0251667	12.1844	2.15566	0	10.0287
2.1	1079.87	35.0961	0.196243	0.0552174	1036	32.6969	12.2384	0.198075	0.0553131	0.09	0	0.0246683	12.2384	2.18144	0	10.0569
2.11	1084.15	35.0961	0.195885	0.0553719	1040.56	32.6969	12.2911	0.197701	0.055461	0.09	0	0.0241799	12.2911	2.20734	0	10.0838
2.12	1088.39	35.0961	0.19551	0.0555191	1045.09	32.697	12.3427	0.19731	0.0556015	0.09	0	0.0237011	12.3427	2.23336	0	10.1094
2.13	1092.6	35.0961	0.195119	0.0556589	1049.59	32.697	12.3931	0.196903	0.0557349	0.09	0	0.0232317	12.3931	2.25951	0	10.1336
2.14	1096.77	35.0962	0.194711	0.0557916	1054.06	32.697	12.4424	0.19648	0.0558612	0.09	0	0.0227717	12.4424	2.28579	0	10.1566
2.15	1100.9	35.0962	0.194287	0.0559171	1058.5	32.697	12.4904	0.196041	0.0559804	0.09	0	0.0223208	12.4904	2.31218	0	10.1783
2.16	1104.99	35.0962	0.193848	0.0560356	1062.9	32.697	12.5374	0.195587	0.0560926	0.09	0	0.0218788	12.5374	2.3387	0	10.1987
2.17	1109.04	35.0962	0.193394	0.056147	1067.27	32.697	12.5831	0.195118	0.0561979	0.09	0	0.0214456	12.5831	2.36534	0	10.2178
2.18	1113.06	35.0962	0.192926	0.0562514	1071.62	32.697	12.6278	0.194635	0.0562963	0.09	0	0.021021	12.6278	2.3921	0	10.2357
2.19	1117.05	35.0962	0.192443	0.056349	1075.93	32.6971	12.6713	0.194137	0.0563879	0.09	0	0.0206047	12.6713	2.41898	0	10.2523
2.2	1121	35.0963	0.191946	0.0564397	1080.21	32.6971	12.7137	0.193626	0.0564727	0.09	0	0.0201967	12.7137	2.44597	0	10.2678
2.21	1124.91	35.0963	0.191436	0.0565237	1084.47	32.6971	12.7551	0.193101	0.0565509	0.09	0	0.0197968	12.7551	2.47309	0	10.282
2.22	1128.79	35.0963	0.190912	0.056601	1088.69	32.6971	12.7953	0.192563	0.0566225	0.09	0	0.0194048	12.7953	2.50032	0	10.295
2.23	1132.63	35.0963	0.190375	0.0566717	1092.88	32.6971	12.8345	0.192012	0.0566876	0.09	0	0.0190205	12.8345	2.52767	0	10.3068
2.24	1136.44	35.0963	0.189826	0.0567359	1097.05	32.6971	12.8726	0.191449	0.0567463	0.09	0	0.0186439	12.8726	2.55514	0	10.3175
2.25	1140.21	35.0963	0.189264	0.0567936	1101.18	32.6971	12.9097	0.190874	0.0567985	0.09	0	0.0182747	12.9097	2.58272	0	10.327
2.26	1143.95	35.0964	0.188691	0.0568449	1105.29	32.6971	12.9458	0.190287	0.0568445	0.09	0	0.0179129	12.9458	2.61041	0	10.3354
2.27	1147.66	35.0964	0.188105	0.0568899	1109.37	32.6971	12.9808	0.189688	0.0568843	0.09	0	0.0175582	12.9808	2.63822	0	10.3426
2.28	1151.33	35.0964	0.187509	0.0569286	1113.41	32.6972	13.0148	0.189079	0.0569179	0.09	0	0.0172105	13.0148	2.66614	0	10.3487
2.29	1154.97	35.0964	0.186902	0.0569612	1117.43	32.6972	13.0479	0.188458	0.0569454	0.09	0	0.0168697	13.0479	2.69418	0	10.3537
2.3	1158.58	35.0964	0.186284	0.0569877	1121.43	32.6972	13.0799	0.187828	0.0569669	0.09	0	0.0165357	13.0799	2.72232	0	10.3576
2.31	1162.16	35.0964	0.185655	0.0570082	1125.39	32.6972	13.111	0.187187	0.0569825	0.09	0	0.0162082	13.111	2.75058	0	10.3605
2.32	1165.7	35.0964	0.185017	0.0570228	1129.33	32.6972	13.1412	0.186536	0.0569923	0.09	0	0.0158873	13.1412	2.77895	0	10.3622
2.33	1169.21	35.0965	0.184368	0.0570315	1133.23	32.6972	13.1704	0.185875	0.0569963	0.09	0	0.0155727	13.1704	2.80742	0	10.363
2.34	1172.69	35.0965	0.183711	0.0570344	1137.12	32.6972	13.1987	0.185205	0.0569946	0.09	0	0.0152643	13.1987	2.83601	0	10.3626
2.35	1176.14	35.0965	0.183044	0.0570316	1140.97	32.6972	13.226	0.184526	0.0569873	0.09	0	0.0149621	13.226	2.8647	0	10.3613
2.36	1179.56	35.0965	0.182368	0.0570232	1144.8	32.6972	13.2525	0.183839	0.0569745	0.09	0	0.0146658	13.2525	2.8935	0	10.359
2.37	1182.94	35.0965	0.181683	0.0570093	1148.6	32.6972	13.2781	0.183143	0.0569562	0.09	0	0.0143754	13.2781	2.92241	0	10.3557
2.38	1186.3	35.0965	0.18099	0.0569899	1152.37	32.6973	13.3028	0.182438	0.0569325	0.09	0	0.0140908	13.3028	2.95142	0	10.3514
2.39	1189.63	35.0965	0.180289	0.0569651	1156.12	32.6973	13.3266	0.181726	0.0569036	0.09	0	0.0138118	13.3266	2.98054	0	10.3461
2.4	1192.92	35.0966	0.179581	0.056935	1159.84	32.6973	13.3497	0.181007	0.0568694	0.09	8.99955e-06	0.0135383	13.3497	3.00976	2.9527e-07	10.3399
2.41	1196.19	35.0966	0.178864	0.0568997	1163.53	32.6973	13.3768	0.180279	0.0568302	0.09	0.000904425	0.0132702	13.3768	3.03909	0.00491983	10.3328
2.42	1199.43	35.0966	0.178141	0.0568593	1167.18	32.6973	13.4129	0.179545	0.0567858	0.09	0.00179094	0.0130074	13.4129	3.06852	0.0196569	10.3247
2.43	1202.64	35.0966	0.17741	0.0568137	1170.8	32.6973	13.458	0.178804	0.0567365	0.09	0.00266864	0.0127499	13.458	3.09805	0.0441788	10.3157
2.44	1205.81	35.0966	0.176673	0.0567633	1174.38	32.6973	13.512	0.178056	0.0566823	0.09	0.0035376	0.0124974	13.512	3.12769	0.0784517	10.3059
2.45	1208.97	35.0966	0.175929	0.0567079	1177.93	32.6973	13.575	0.177302	0.0566233	0.09	0.00439791	0.0122499	13.575	3.15742	0.122441	10.2951
2.46	1212.09	35.0966	0.175178	0.0566476	1181.45	32.6973	13.6469	0.176542	0.0565596	0.09	0.00524967	0.0120074	13.6469	3.18726	0.176112	10.2836
2.47	1215.18	35.0966	0.174422	0.0565827	1184.93	32.6973	13.7277	0.175775	0.0564911	0.09	0.00609295	0.0117696	13.7277	3.2172	0.239427	10.2711
2.48	1218.25	35.0966	0.17366	0.056513	1188.37	32.6973	13.8174	0.175003	0.0564182	0.09	0.00692784	0.0115365	13.8174	3.24723	0.312351	10.2578
2.49	1221.29	35.0967	0.172892	0.0564388	1191.78	32.6974	13.916	0.174226	0.0563407	0.09	0.00775442	0.0113081	13.916	3.27736	0.394845	10.2438
2.5	1224.3	35.0967	0.172119	0.0563601	1195.16	32.6974	14.0233	0.173443	0.0562587	0.09	0.00857278	0.0110842	14.0233	3.30759	0.486871	10.2289
2.51	1227.28	35.0967	0.171341	0.056277	1198.51	32.6974	14.1395	0.172656	0.0561725	0.09	0.00938299	0.0108647	14.1395	3.33791	0.58839	10.2132
2.52	1230.24	35.0967	0.170558	0.0561895	1201.82	32.6974	14.2644	0.171863	0.056082	0.09	0.0101851	0.0106496	14.2644	3.36833	0.699362	10.1967
2.53	1233.17	35.0967	0.16977	0.0560977	1205.1	32.6974	14.3981	0.171066	0.0559872	0.09	0.0109793	0.0104387	14.3981	3.39885	0.819747	10.1795
2.54	1236.07	35.0967	0.168977	0.0560017	1208.34	32.6974	14.5405	0.170264	0.0558884	0.09	0.0117656	0.010232	14.5405	3.42945	0.949504	10.1615
2.55	1238.95	35.0967	0.16818	0.0559016	1211.56	32.6974	14.6916	0.169458	0.0557855	0.09	0.012544	0.0100294	14.6916	3.46015	1.08859	10.1428
2.56	1241.8	35.0967	0.16738	0.0557975	1214.74	32.6974	14.8513	0.168649	0.0556787	0.09	0.0133147	0.0098308	14.8513	3.49095	1.23697	10.1234
2.57	1244.63	35.0967	0.166575	0.0556894	1217.89	32.6974	15.0197	0.167835	0.055568	0.09	0.0140778	0.00963613	15.0197	3.52183	1.39459	10.1033
2.58	1247.43	35.0967	0.165766	0.0555774	1221.01	32.6974	15.1967	0.167018	0.0554535	0.09	0.0148332	0.00944532	15.1967	3.5528	1.56141	10.0824
2.59	1250.2	35.0968	0.164955	0.0554616	1224.09	32.6974	15.3822	0.166197	0.0553352	0.09	0.0155811	0.00925829	15.3822	3.58386	1.7374	10.0609
2.6	1252.95	35.0968	0.164139	0.0553421	1227.15	32.6974	15.5763	0.165374	0.0552133	0.09	0.0163216	0.00907497	15.5763	3.61501	1.92249	10.0388
2.61	1255.68	35.0968	0.163321	0.0552189	1230.18	32.6974	15.7789	0.164547	0.0550878	0.09	0.0170547	0.00889527	15.7789	3.64625	2.11666	10.016
2.62	1258.38	35.0968	0.162499	0.0550921	1233.17	32.6975	15.9899	0.163717	0.0549587	0.09	0.0177805	0.00871913	15.9899	3.67757	2.31986	9.9925
2.63	1261.05	35.0968	0.161675	0.0549618	1236.14	32.6975	16.2094	0.162885	0.0548263	0.09	0.0184991	0.00854648	16.2094	3.70898	2.53203	9.96841
2.64	1263.7	35.0968	0.160849	0.0548281	1239.07	32.6975	16.4373	0.16205	0.0546904	0.09	0.0192106	0.00837725	16.4373	3.74048	2.75313	9.94371
2.65	1266.33	35.0968	0.16002	0.0546909	1241.98	32.6975	16.6736	0.161212	0.0545513	0.09	0.0199149	0.00821137	16.6736	3.77206	2.98313	9.91842
2.66	1268.93	35.0968	0.159188	0.0545505	1244.86	32.6975	16.9182	0.160373	0.0544089	0.09	0.0206123	0.00804877	16.9182	3.80372	3.22196	9.89253
2.67	1271.51	35.0968	0.158355	0.0544069	1247.7	32.6975	17.1711	0.159531	0.0542634	0.09	0.0213027	0.0078894	17.1711	3.83547	3.46959	9.86607
2.68	1274.07	35.0968	0.157519	0.0542601	1250.52	32.6975	17.4323	0.158688	0.0541148	0.09	0.0219863	0.00773318	17.4323	3.86729	3.72597	9.83905
2.69	1276.61	35.0968	0.156682	0.0541102	1253.31	32.6975	17.7017	0.157843	0.0539632	0.09	0.022663	0.00758005	17.7017	3.8992	3.99104	9.81148
2.7	1279.12	35.0969	0.155843	0.0539574	1256.07	32.6975	17.9793	0.156997	0.0538086	0.09	0.023333	0.00742996	17.9793	3.93119	4.26477	9.78338
2.71	1281.6	35.0969	0.155003	0.0538015	1258.81	32.6975	18.2651	0.156149	0.0536511	0.09	0.0239964	0.00728283	18.2651	3.96326	4.5471	9.75475
2.72	1284.07	35.0969	0.154161	0.0536428	1261.51	32.6975	18.559	0.155299	0.0534909	0.09	0.0246531	0.00713862	18.559	3.99541	4.83798	9.72561
2.73	1286.51	35.0969	0.153318	0.0534813	1264.19	32.6975	18.861	0.154449	0.0533278	0.09	0.0253033	0.00699727	18.861	4.02764	5.13738	9.69597
2.74	1288.93	35.0969	0.152475	0.0533171	1266.84	32.6975	19.171	0.153598	0.0531621	0.09	0.0259471	0.00685871	19.171	4.05994	5.44522	9.66585
2.75	1291.33	35.0969	0.15163	0.0531501	1269.46	32.6975	19.489	0.152746	0.0529938	0.09	0.0265844	0.0067229	19.489	4.09232	5.76148	9.63524
2.76	1293.71	35.0969	0.150784	0.0529806	1272.06	32.6975	19.8151	0.151893	0.052823	0.09	0.0272154	0.00658978	19.8151	4.12478	6.0861	9.60418
2.77	1296.06	35.0969	0.149938	0.0528085	1274.63	32.6975	20.149	0.15104	0.0526497	0.09	0.0278401	0.00645929	20.149	4.15731	6.41902	9.57266
2.78	1298.4	35.0969	0.149092	0.052634	1277.17	32.6975	20.4908	0.150186	0.0524739	0.09	0.0284586	0.00633139	20.4908	4.18991	6.76021	9.54071
2.79	1300.71	35.0969	0.148245	0.052457	1279.69	32.6976	20.8405	0.149332	0.0522958	0.09	0.029071	0.00620602	20.8405	4.22259	7.1096	9.50832
2.8	1303	35.0969	0.147398	0.0522777	1282.18	32.6976	21.198	0.148478	0.0521154	0.09	0.0296772	0.00608313	21.198	4.25535	7.46716	9.47552
2.81	1305.27	35.0969	0.14655	0.0520961	1284.65	32.6976	21.5633	0.147624	0.0519327	0.09	0.0302775	0.00596268	21.5633	4.28817	7.83282	9.44231
2.82	1307.52	35.097	0.145703	0.0519122	1287.09	32.6976	21.9363	0.146769	0.0517479	0.09	0.0308717	0.00584461	21.9363	4.32107	8.20655	9.40871
2.83	1309.75	35.097	0.144856	0.0517263	1289.51	32.6976	22.317	0.145915	0.051561	0.09	0.03146	0.00572888	22.317	4.35404	8.58829	9.37473
2.84	1311.96	35.097	0.144009	0.0515382	1291.9	32.6976	22.7054	0.145062	0.051372	0.09	0.0320425	0.00561544	22.7054	4.38708	8.97798	9.34037
2.85	1314.15	35.097	0.143163	0.051348	1294.26	32.6976	23.1014	0.144209	0.0511811	0.09	0.0326192	0.00550425	23.1014	4.42018	9.37559	9.30565
2.86	1316.32	35.097	0.142317	0.0511559	1296.6	32.6976	23.505	0.143356	0.0509882	0.09	0.0331902	0.00539525	23.505	4.45336	9.78105	9.27057
2.87	1318.47	35.097	0.141471	0.0509618	1298.92	32.6976	23.9161	0.142504	0.0507934	0.09	0.0337554	0.00528842	23.9161	4.4866	10.1943	9.23516
2.88	1320.6	35.097	0.140626	0.0507659	1301.21	32.6976	24.3347	0.141653	0.0505968	0.09	0.0343151	0.0051837	24.3347	4.51992	10.6153	9.19942
2.89	1322.72	35.097	0.139782	0.0505682	1303.48	32.6976	24.7607	0.140802	0.0503984	0.09	0.0348691	0.00508106	24.7607	4.5533	11.0441	9.16335
2.9	1324.81	35.097	0.138939	0.0503687	1305.72	32.6976	25.1942	0.139953	0.0501984	0.09	0.0354177	0.00498045	25.1942	4.58674	11.4805	9.12698
2.91	1326.88	35.097	0.138097	0.0501676	1307.95	32.6976	25.635	0.139104	0.0499967	0.09	0.0359608	0.00488183	25.635	4.62025	11.9245	9.0903
2.92	1328.93	35.097	0.137256	0.0499647	1310.14	32.6976	26.0832	0.138257	0.0497933	0.09	0.0364985	0.00478516	26.0832	4.65383	12.376	9.05333
2.93	1330.97	35.097	0.136416	0.0497603	1312.32	32.6976	26.5386	0.137411	0.0495885	0.09	0.0370308	0.00469041	26.5386	4.68747	12.8351	9.01609
2.94	1332.99	35.097	0.135577	0.0495544	1314.47	32.6976	27.0013	0.136566	0.0493821	0.09	0.0375579	0.00459753	27.0013	4.72118	13.3016	8.97857
2.95	1334.98	35.097	0.13474	0.049347	1316.6	32.6976	27.4712	0.135722	0.0491744	0.09	0.0380797	0.0045065	27.4712	4.75494	13.7755	8.94079
2.96	1336.96	35.097	0.133904	0.0491381	1318.71	32.6976	27.9483	0.13488	0.0489652	0.09	0.0385963	0.00441726	27.9483	4.78877	14.2568	8.90276
2.97	1338.93	35.0971	0.133069	0.0489279	1320.79	32.6976	28.4325	0.13404	0.0487547	0.09	0.0391078	0.00432979	28.4325	4.82267	14.7453	8.86448
2.98	1340.87	35.0971	0.132236	0.0487163	1322.86	32.6976	28.9237	0.133201	0.0485429	0.09	0.0396142	0.00424406	28.9237	4.85662	15.2411	8.82598
2.99	1342.8	35.0971	0.131405	0.0485035	1324.9	32.6976	29.422	0.132365	0.0483298	0.09	0.0401155	0.00416002	29.422	4.89063	15.7442	8.78724
3	1344.71	35.0971	0.130576	0.0482894	1326.92	32.6976	29.9273	0.131529	0.0481156	0.09	0.0406119	0.00407765	29.9273	4.92471	16.2543	8.74829
3.01	1346.6	35.0971	0.129748	0.0480742	1328.92	32.6977	30.4396	0.130696	0.0479002	0.09	0.0411033	0.0039969	30.4396	4.95884	16.7716	8.70913
3.02	1348.47	35.0971	0.128923	0.0478578	1330.9	32.6977	30.9587	0.129865	0.0476838	0.09	0.0415898	0.00391776	30.9587	4.99303	17.2959	8.66978
3.03	1350.33	35.0971	0.128099	0.0476403	1332.85	32.6977	31.4847	0.129036	0.0474663	0.09	0.0420715	0.00384018	31.4847	5.02729	17.8272	8.63023
3.04	1352.17	35.0971	0.127277	0.0474218	1334.79	32.6977	32.0176	0.128208	0.0472478	0.09	0.0425484	0.00376414	32.0176	5.06159	18.3655	8.5905
3.05	1353.99	35.0971	0.126457	0.0472023	1336.7	32.6977	32.5572	0.127383	0.0470283	0.09	0.0430206	0.00368961	32.5572	5.09596	18.9106	8.5506
3.06	1355.8	35.0971	0.12564	0.0469819	1338.6	32.6977	33.1036	0.126561	0.0468079	0.09	0.043488	0.00361655	33.1036	5.13038	19.4626	8.51053
3.07	1357.59	35.0971	0.124825	0.0467606	1340.47	32.6977	33.6566	0.12574	0.0465867	0.09	0.0439508	0.00354493	33.6566	5.16486	20.0215	8.47031
3.08	1359.36	35.0971	0.124012	0.0465384	1342.33	32.6977	34.2163	0.124922	0.0463646	0.09	0.044409	0.00347474	34.2163	5.19939	20.587	8.42993
3.09	1361.12	35.0971	0.123201	0.0463153	1344.16	32.6977	34.7827	0.124106	0.0461418	0.09	0.0448627	0.00340594	34.7827	5.23398	21.1593	8.38941
3.1	1362.86	35.0971	0.122393	0.0460916	1345.98	32.6977	35.3556	0.123293	0.0459182	0.09	0.0453118	0.00333849	35.3556	5.26862	21.7382	8.34876
3.11	1364.59	35.0971	0.121587	0.045867	1347.78	32.6977	35.935	0.122482	0.0456939	0.09	0.0457564	0.00327239	35.935	5.30332	22.3237	8.30798
3.12	1366.3	35.0971	0.120784	0.0456418	1349.55	32.6977	36.5209	0.121674	0.045469	0.09	0.0461967	0.00320759	36.5209	5.33807	22.9158	8.26708
3.13	1367.99	35.0971	0.119984	0.045416	1351.31	32.6977	37.1133	0.120869	0.0452434	0.09	0.0466325	0.00314408	37.1133	5.37287	23.5143	8.22607
3.14	1369.67	35.0971	0.119186	0.0451895	1353.05	32.6977	37.712	0.120066	0.0450173	0.09	0.047064	0.00308182	37.712	5.40773	24.1193	8.18496
3.15	1371.33	35.0972	0.118391	0.0449625	1354.77	32.6977	38.3171	0.119266	0.0447906	0.09	0.0474913	0.00302079	38.3171	5.44263	24.7308	8.14374
3.16	1372.98	35.0972	0.117598	0.0447349	1356.47	32.6977	38.9286	0.118468	0.0445634	0.09	0.0479142	0.00296098	38.9286	5.47759	25.3485	8.10243
3.17	1374.61	35.0972	0.116808	0.0445069	1358.16	32.6977	39.5463	0.117674	0.0443357	0.09	0.048333	0.00290235	39.5463	5.5126	25.9726	8.06104
3.18	1376.23	35.0972	0.116021	0.0442784	1359.82	32.6977	40.1702	0.116882	0.0441077	0.09	0.0487476	0.00284488	40.1702	5.54766	26.603	8.01957
3.19	1377.84	35.0972	0.115237	0.0440494	1361.47	32.6977	40.8003	0.116094	0.0438792	0.09	0.0491581	0.00278854	40.8003	5.58276	27.2395	7.97803
3.2	1379.42	35.0972	0.114456	0.0438201	1363.1	32.6977	41.4366	0.115308	0.0436504	0.09	0.0495644	0.00273333	41.4366	5.61792	27.8823	7.93643
3.21	1381	35.0972	0.113678	0.0435905	1364.71	32.6977	42.079	0.114525	0.0434212	0.09	0.0499668	0.0026792	42.079	5.65313	28.5311	7.89477
3.22	1382.56	35.0972	0.112903	0.0433605	1366.31	32.6977	42.7275	0.113746	0.0431918	0.09	0.0503651	0.00262615	42.7275	5.68838	29.186	7.85305
3.23	1384.1	35.0972	0.11213	0.0431302	1367.88	32.6977	43.3819	0.112969	0.0429621	0.09	0.0507595	0.00257415	43.3819	5.72368	29.847	7.81129
3.24	1385.64	35.0972	0.111361	0.0428997	1369.45	32.6977	44.0424	0.112196	0.0427322	0.09	0.0511499	0.00252318	44.0424	5.75903	30.5139	7.76948
3.25	1387.15	35.0972	0.110595	0.042669	1370.99	32.6977	44.7088	0.111426	0.0425021	0.09	0.0515365	0.00247322	44.7088	5.79442	31.1867	7.72765
3.26	1388.66	35.0972	0.109832	0.0424381	1372.52	32.6977	45.3811	0.110658	0.0422718	0.09	0.0519192	0.00242424	45.3811	5.82986	31.8654	7.68578
3.27	1390.15	35.0972	0.109073	0.0422071	1374.03	32.6977	46.0592	0.109895	0.0420414	0.09	0.0522981	0.00237624	46.0592	5.86535	32.55	7.64389
3.28	1391.62	35.0972	0.108316	0.0419759	1375.52	32.6977	46.7432	0.109134	0.0418109	0.09	0.0526733	0.00232919	46.7432	5.90088	33.2403	7.60198
3.29	1393.08	35.0972	0.107563	0.0417447	1377	32.6977	47.433	0.108377	0.0415804	0.09	0.0530447	0.00228307	47.433	5.93646	33.9364	7.56007
3.3	1394.53	35.0972	0.106813	0.0415133	1378.46	32.6977	48.1284	0.107623	0.0413498	0.09	0.0534124	0.00223786	48.1284	5.97208	34.6382	7.51814
3.31	1395.97	35.0972	0.106066	0.041282	1379.91	32.6977	48.8296	0.106872	0.0411192	0.09	0.0537764	0.00219355	48.8296	6.00774	35.3456	7.47621
3.32	1397.39	35.0972	0.105323	0.0410507	1381.33	32.6978	49.5364	0.106124	0.0408886	0.09	0.0541369	0.00215011	49.5364	6.04345	36.0587	7.43429
3.33	1398.8	35.0972	0.104583	0.0408194	1382.75	32.6978	50.2489	0.105381	0.0406581	0.09	0.0544937	0.00210754	50.2489	6.0792	36.7773	7.39238
3.34	1400.2	35.0972	0.103846	0.0405881	1384.15	32.6978	50.9669	0.10464	0.0404276	0.09	0.054847	0.0020658	50.9669	6.115	37.5014	7.35048
3.35	1401.58	35.0972	0.103112	0.0403569	1385.53	32.6978	51.6904	0.103903	0.0401973	0.09	0.0551968	0.0020249	51.6904	6.15083	38.231	7.30859
3.36	1402.95	35.0972	0.102383	0.0401259	1386.9	32.6978	52.4194	0.103169	0.0399671	0.09	0.0555431	0.0019848	52.4194	6.18671	38.966	7.26674
3.37	1404.31	35.0972	0.101656	0.0398949	1388.25	32.6978	53.1539	0.102439	0.039737	0.09	0.0558859	0.0019455	53.1539	6.22263	39.7064	7.22491
3.38	1405.66	35.0973	0.100933	0.0396642	1389.59	32.6978	53.8938	0.101712	0.0395071	0.09	0.0562254	0.00190698	53.8938	6.25859	40.4521	7.18311
3.39	1406.99	35.0973	0.100213	0.0394336	1390.92	32.6978	54.6391	0.100989	0.0392774	0.09	0.0565614	0.00186922	54.6391	6.29459	41.2031	7.14135
3.4	1408.31	35.0973	0.0994973	0.0392032	1392.22	32.6978	55.3897	0.10027	0.039048	0.09	0.0568942	0.0018322	55.3897	6.33062	41.9594	7.09963
3.41	1409.62	35.0973	0.0987847	0.0389731	1393.52	32.6978	56.1455	0.0995536	0.0388187	0.09	0.0572236	0.00179592	56.1455	6.3667	42.7209	7.05795
3.42	1410.92	35.0973	0.0980757	0.0387432	1394.8	32.6978	56.9067	0.0988411	0.0385898	0.09	0.0575497	0.00176036	56.9067	6.40282	43.4875	7.01633
3.43	1412.2	35.0973	0.0973702	0.0385136	1396.07	32.6978	57.673	0.0981322	0.0383612	0.09	0.0578726	0.00172551	57.673	6.43898	44.2593	6.97476
3.44	1413.48	35.0973	0.0966682	0.0382843	1397.32	32.6978	58.4445	0.0974268	0.0381329	0.09	0.0581923	0.00169134	58.4445	6.47517	45.0361	6.93325
3.45	1414.74	35.0973	0.0959698	0.0380554	1398.56	32.6978	59.2212	0.0967251	0.0379049	0.09	0.0585088	0.00165785	59.2212	6.51141	45.818	6.8918
3.46	1415.99	35.0973	0.095275	0.0378268	1399.78	32.6978	60.003	0.0960271	0.0376773	0.09	0.0588221	0.00162502	60.003	6.54768	46.6049	6.85041
3.47	1417.23	35.0973	0.0945838	0.0375985	1400.99	32.6978	60.7898	0.0953326	0.03745	0.09	0.0591323	0.00159284	60.7898	6.58398	47.3967	6.8091
3.48	1418.45	35.0973	0.0938962	0.0373707	1402.19	32.6978	61.5816	0.0946418	0.0372232	0.09	0.0594395	0.0015613	61.5816	6.62033	48.1934	6.76785
3.49	1419.67	35.0973	0.0932122	0.0371432	1403.38	32.6978	62.3784	0.0939547	0.0369968	0.09	0.0597435	0.00153039	62.3784	6.65671	48.995	6.72669
3.5	1420.88	35.0973	0.0925319	0.0369162	1404.55	32.6978	63.1802	0.0932712	0.0367708	0.09	0.0600446	0.00150008	63.1802	6.69312	49.8014	6.6856
3.51	1422.07	35.0973	0.0918552	0.0366896	1405.71	32.6978	63.9868	0.0925914	0.0365453	0.09	0.0603427	0.00147038	63.9868	6.72957	50.6127	6.6446
3.52	1423.25	35.0973	0.0911821	0.0364635	1406.85	32.6978	64.7984	0.0919153	0.0363203	0.09	0.0606378	0.00144126	64.7984	6.76606	51.4286	6.60368
3.53	1424.42	35.0973	0.0905127	0.0362379	1407.98	32.6978	65.6147	0.0912428	0.0360957	0.09	0.0609299	0.00141272	65.6147	6.80258	52.2493	6.56286
3.54	1425.58	35.0973	0.0898469	0.0360127	1409.1	32.6978	66.4359	0.0905741	0.0358717	0.09	0.0612192	0.00138475	66.4359	6.83914	53.0746	6.52212
3.55	1426.74	35.0973	0.0891848	0.0357881	1410.21	32.6978	67.2618	0.0899091	0.0356482	0.09	0.0615055	0.00135733	67.2618	6.87573	53.9045	6.48149
3.56	1427.87	35.0973	0.0885264	0.0355641	1411.31	32.6978	68.0924	0.0892477	0.0354252	0.09	0.0617891	0.00133045	68.0924	6.91235	54.7391	6.44095
3.57	1429	35.0973	0.0878716	0.0353405	1412.39	32.6978	68.9277	0.0885901	0.0352028	0.09	0.0620698	0.00130411	68.9277	6.94901	55.5782	6.40052
3.58	1430.12	35.0973	0.0872206	0.0351176	1413.46	32.6978	69.7676	0.0879362	0.034981	0.09	0.0623477	0.00127829	69.7676	6.9857	56.4217	6.36019
3.59	1431.23	35.0973	0.0865732	0.0348952	1414.52	32.6978	70.6122	0.087286	0.0347598	0.09	0.0626228	0.00125297	70.6122	7.02242	57.2698	6.31997
3.6	1432.33	35.0973	0.0859295	0.0346735	1415.57	32.6978	71.4613	0.0866395	0.0345392	0.09	0.0628952	0.00122816	71.4613	7.05918	58.1223	6.27986
3.61	1433.42	35.0973	0.0852894	0.0344523	1416.6	32.6978	72.315	0.0859968	0.0343192	0.09	0.0631649	0.00120384	72.315	7.09597	58.9792	6.23986
3.62	1434.5	35.0973	0.0846531	0.0342318	1417.63	32.6978	73.1731	0.0853577	0.0340999	0.09	0.0634319	0.00118001	73.1731	7.13278	59.8404	6.19998
3.63	1435.57	35.0973	0.0840205	0.0340119	1418.64	32.6978	74.0358	0.0847224	0.0338812	0.09	0.0636963	0.00115664	74.0358	7.16963	60.7059	6.16021
3.64	1436.62	35.0973	0.0833915	0.0337927	1419.64	32.6978	74.9028	0.0840908	0.0336631	0.09	0.063958	0.00113374	74.9028	7.20652	61.5757	6.12057
3.65	1437.67	35.0973	0.0827662	0.0335741	1420.63	32.6978	75.7743	0.0834629	0.0334458	0.09	0.0642171	0.00111129	75.7743	7.24343	62.4498	6.08105
3.66	1438.71	35.0973	0.0821447	0.0333563	1421.61	32.6978	76.6501	0.0828387	0.0332291	0.09	0.0644737	0.00108928	76.6501	7.28037	63.328	6.04166
3.67	1439.74	35.0973	0.0815268	0.0331391	1422.57	32.6978	77.5302	0.0822183	0.0330132	0.09	0.0647277	0.00106771	77.5302	7.31734	64.2104	6.00239
3.68	1440.76	35.0974	0.0809126	0.0329226	1423.53	32.6978	78.4146	0.0816016	0.0327979	0.09	0.0649791	0.00104657	78.4146	7.35434	65.097	5.96326
3.69	1441.77	35.0974	0.0803021	0.0327069	1424.48	32.6978	79.3033	0.0809885	0.0325834	0.09	0.0652281	0.00102585	79.3033	7.39137	65.9876	5.92425
3.7	1442.77	35.0974	0.0796952	0.0324919	1425.41	32.6978	80.1961	0.0803792	0.0323696	0.09	0.0654746	0.00100554	80.1961	7.42843	66.8823	5.88538
3.71	1443.77	35.0974	0.0790921	0.0322776	1426.34	32.6978	81.0932	0.0797736	0.0321566	0.09	0.0657186	0.000985624	81.0932	7.46552	67.781	5.84665
3.72	1444.75	35.0974	0.0784926	0.0320641	1427.25	32.6978	81.9944	0.0791717	0.0319443	0.09	0.0659602	0.000966107	81.9944	7.50264	68.6837	5.80805
3.73	1445.72	35.0974	0.0778968	0.0318513	1428.15	32.6978	82.8998	0.0785735	0.0317328	0.09	0.0661994	0.000946977	82.8998	7.53979	69.5904	5.76959
3.74	1446.69	35.0974	0.0773047	0.0316393	1429.05	32.6978	83.8092	0.077979	0.031522	0.09	0.0664362	0.000928226	83.8092	7.57696	70.5009	5.73128
3.75	1447.64	35.0974	0.0767162	0.0314281	1429.93	32.6978	84.7226	0.0773881	0.0313121	0.09	0.0666707	0.000909846	84.7226	7.61416	71.4154	5.69311
3.76	1448.59	35.0974	0.0761313	0.0312177	1430.8	32.6978	85.6401	0.0768009	0.0311029	0.09	0.0669028	0.00089183	85.6401	7.65139	72.3337	5.65508
3.77	1449.53	35.0974	0.0755502	0.0310081	1431.67	32.6978	86.5616	0.0762175	0.0308946	0.09	0.0671327	0.00087417	86.5616	7.68864	73.2557	5.6172
3.78	1450.46	35.0974	0.0749726	0.0307993	1432.52	32.6978	87.487	0.0756376	0.0306871	0.09	0.0673602	0.00085686	87.487	7.72592	74.1816	5.57947
3.79	1451.38	35.0974	0.0743987	0.0305914	1433.36	32.6978	88.4163	0.0750615	0.0304804	0.09	0.0675855	0.000839894	88.4163	7.76323	75.1112	5.54189
3.8	1452.29	35.0974	0.0738284	0.0303842	1434.2	32.6978	89.3495	0.0744889	0.0302745	0.09	0.0678085	0.000823262	89.3495	7.80056	76.0445	5.50446
3.81	1453.2	35.0974	0.0732618	0.0301779	1435.02	32.6978	90.2866	0.0739201	0.0300695	0.09	0.0680293	0.000806961	90.2866	7.83792	76.9815	5.46718
3.82	1454.09	35.0974	0.0726988	0.0299725	1435.84	32.6978	91.2275	0.0733548	0.0298653	0.09	0.0682479	0.000790982	91.2275	7.87531	77.9221	5.43006
3.83	1454.98	35.0974	0.0721393	0.0297679	1436.64	32.6978	92.1722	0.0727932	0.029662	0.09	0.0684644	0.000775319	92.1722	7.91272	78.8664	5.39309
3.84	1455.86	35.0974	0.0715835	0.0295642	1437.44	32.6979	93.1206	0.0722352	0.0294595	0.09	0.0686786	0.000759967	93.1206	7.95015	79.8142	5.35628
3.85	1456.73	35.0974	0.0710312	0.0293613	1438.23	32.6979	94.0728	0.0716808	0.0292579	0.09	0.0688908	0.000744919	94.0728	7.98761	80.7655	5.31962
3.86	1457.59	35.0974	0.0704826	0.0291593	1439.01	32.6979	95.0286	0.07113	0.0290572	0.09	0.0691008	0.000730168	95.0286	8.0251	81.7204	5.28313
3.87	1458.45	35.0974	0.0699375	0.0289582	1439.78	32.6979	95.9882	0.0705828	0.0288574	0.09	0.0693088	0.00071571	95.9882	8.06261	82.6788	5.2468
3.88	1459.3	35.0974	0.069396	0.0287579	1440.54	32.6979	96.9513	0.0700392	0.0286584	0.09	0.0695147	0.000701538	96.9513	8.10014	83.6405	5.21062
3.89	1460.14	35.0974	0.068858	0.0285586	1441.29	32.6979	97.9181	0.0694991	0.0284604	0.09	0.0697185	0.000687647	97.9181	8.13769	84.6058	5.17461
3.9	1460.97	35.0974	0.0683235	0.0283601	1442.03	32.6979	98.8884	0.0689626	0.0282632	0.09	0.0699203	0.00067403	98.8884	8.17527	85.5743	5.13876
3.91	1461.79	35.0974	0.0677926	0.0281626	1442.77	32.6979	99.8622	0.0684297	0.0280669	0.09	0.0701201	0.000660684	99.8622	8.21288	86.5463	5.10308
3.92	1462.61	35.0974	0.0672652	0.027966	1443.49	32.6979	100.84	0.0679003	0.0278716	0.09	0.0703179	0.000647601	100.84	8.2505	87.5216	5.06756
3.93	1463.42	35.0974	0.0667413	0.0277702	1444.21	32.6979	101.82	0.0673744	0.0276772	0.09	0.0705137	0.000634778	101.82	8.28815	88.5001	5.03221
3.94	1464.22	35.0974	0.0662209	0.0275754	1444.92	32.6979	102.805	0.066852	0.0274837	0.09	0.0707076	0.000622208	102.805	8.32582	89.4819	4.99703
3.95	1465.01	35.0974	0.065704	0.0273816	1445.62	32.6979	103.793	0.0663331	0.0272911	0.09	0.0708996	0.000609888	103.793	8.36351	90.467	4.96201
3.96	1465.8	35.0974	0.0651906	0.0271886	1446.31	32.6979	104.784	0.0658177	0.0270994	0.09	0.0710896	0.000597811	104.784	8.40123	91.4552	4.92716
3.97	1466.58	35.0974	0.0646806	0.0269966	1447	32.6979	105.778	0.0653058	0.0269087	0.09	0.0712778	0.000585974	105.778	8.43896	92.4467	4.89248
3.98	1467.35	35.0974	0.0641741	0.0268055	1447.68	32.6979	106.776	0.0647973	0.0267189	0.09	0.0714641	0.000574371	106.776	8.47672	93.4413	4.85797
3.99	1468.12	35.0974	0.063671	0.0266154	1448.35	32.6979	107.777	0.0642923	0.02653	0.09	0.0716485	0.000562997	107.777	8.5145	94.4389	4.82363
4	1468.87	35.0974	0.0631714	0.0264262	1449.01	32.6979	108.781	0.0637907	0.0263421	0.09	0.0718311	0.000551849	108.781	8.5523	95.4397	4.78947
4.01	1469.63	35.0974	0.0626751	0.0262379	1449.66	32.6979	109.789	0.0632926	0.0261551	0.09	0.0720119	0.000540922	109.789	8.59012	96.4435	4.75547
4.02	1470.37	35.0974	0.0621823	0.0260506	1450.31	32.6979	110.8	0.0627978	0.025969	0.09	0.0721909	0.000530211	110.8	8.62796	97.4504	4.72164
4.03	1471.11	35.0974	0.0616928	0.0258642	1450.95	32.6979	111.814	0.0623065	0.025784	0.09	0.0723681	0.000519712	111.814	8.66582	98.4603	4.68799
4.04	1471.84	35.0974	0.0612067	0.0256788	1451.58	32.6979	112.831	0.0618185	0.0255998	0.09	0.0725435	0.000509421	112.831	8.7037	99.4731	4.65451
4.05	1472.56	35.0974	0.060724	0.0254944	1452.2	32.6979	113.852	0.0613339	0.0254166	0.09	0.0727172	0.000499334	113.852	8.7416	100.489	4.62121
4.06	1473.28	35.0974	0.0602446	0.0253109	1452.82	32.6979	114.875	0.0608527	0.0252344	0.09	0.0728892	0.000489446	114.875	8.77952	101.508	4.58808
4.07	1473.99	35.0974	0.0597685	0.0251284	1453.43	32.6979	115.902	0.0603748	0.0250532	0.09	0.0730595	0.000479755	115.902	8.81746	102.529	4.55512
4.08	1474.69	35.0974	0.0592958	0.0249468	1454.03	32.6979	116.931	0.0599002	0.0248728	0.09	0.073228	0.000470255	116.931	8.85542	103.554	4.52234
4.09	1475.39	35.0974	0.0588263	0.0247662	1454.63	32.6979	117.964	0.059429	0.0246935	0.09	0.0733949	0.000460943	117.964	8.89339	104.581	4.48973
4.1	1476.08	35.0974	0.0583602	0.0245866	1455.21	32.6979	119	0.058961	0.0245151	0.09	0.0735601	0.000451816	119	8.93139	105.611	4.45729
4.11	1476.76	35.0974	0.0578973	0.0244079	1455.79	32.6979	120.038	0.0584963	0.0243377	0.09	0.0737237	0.000442869	120.038	8.9694	106.644	4.42504
4.12	1477.44	35.0974	0.0574377	0.0242302	1456.37	32.6979	121.08	0.0580349	0.0241612	0.09	0.0738857	0.0004341	121.08	9.00744	107.679	4.39295
4.13	1478.11	35.0975	0.0569813	0.0240535	1456.94	32.6979	122.124	0.0575768	0.0239858	0.09	0.074046	0.000425504	122.124	9.04549	108.718	4.36105
4.14	1478.78	35.0975	0.0565282	0.0238777	1457.5	32.6979	123.172	0.0571219	0.0238112	0.09	0.0742047	0.000417079	123.172	9.08356	109.759	4.32932
4.15	1479.44	35.0975	0.0560782	0.0237029	1458.05	32.6979	124.222	0.0566702	0.0236377	0.09	0.0743619	0.00040882	124.222	9.12164	110.803	4.29776
4.16	1480.09	35.0975	0.0556315	0.0235291	1458.6	32.6979	125.275	0.0562217	0.0234651	0.09	0.0745175	0.000400725	125.275	9.15975	111.849	4.26638
4.17	1480.74	35.0975	0.0551879	0.0233563	1459.14	32.6979	126.331	0.0557764	0.0232935	0.09	0.0746716	0.00039279	126.331	9.19787	112.898	4.23518
4.18	1481.38	35.0975	0.0547476	0.0231844	1459.68	32.6979	127.39	0.0553343	0.0231228	0.09	0.0748241	0.000385012	127.39	9.23601	113.95	4.20415
4.19	1482.02	35.0975	0.0543103	0.0230135	1460.21	32.6979	128.451	0.0548953	0.0229532	0.09	0.0749751	0.000377388	128.451	9.27416	115.004	4.1733
4.2	1482.64	35.0975	0.0538763	0.0228436	1460.73	32.6979	129.516	0.0544595	0.0227845	0.09	0.0751246	0.000369916	129.516	9.31234	116.061	4.14263
4.21	1483.27	35.0975	0.0534453	0.0226747	1461.25	32.6979	130.583	0.0540268	0.0226167	0.09	0.0752726	0.000362591	130.583	9.35053	117.12	4.11213
4.22	1483.89	35.0975	0.0530174	0.0225067	1461.76	32.6979	131.652	0.0535972	0.02245	0.09	0.0754191	0.000355411	131.652	9.38873	118.182	4.08181
4.23	1484.5	35.0975	0.0525927	0.0223397	1462.26	32.6979	132.725	0.0531708	0.0222841	0.09	0.0755642	0.000348373	132.725	9.42695	119.246	4.05166
4.24	1485.1	35.0975	0.052171	0.0221737	1462.76	32.6979	133.8	0.0527474	0.0221193	0.09	0.0757079	0.000341475	133.8	9.46519	120.313	4.02169
4.25	1485.7	35.0975	0.0517524	0.0220086	1463.25	32.6979	134.877	0.0523271	0.0219554	0.09	0.0758501	0.000334714	134.877	9.50344	121.382	3.9919
4.26	1486.3	35.0975	0.0513368	0.0218445	1463.74	32.6979	135.958	0.0519098	0.0217925	0.09	0.0759909	0.000328086	135.958	9.54171	122.454	3.96228
4.27	1486.89	35.0975	0.0509242	0.0216814	1464.22	32.6979	137.04	0.0514955	0.0216306	0.09	0.0761303	0.000321589	137.04	9.58	123.528	3.93284
4.28	1487.47	35.0975	0.0505147	0.0215193	1464.69	32.6979	138.126	0.0510843	0.0214696	0.09	0.0762683	0.000315221	138.126	9.6183	124.604	3.90357
4.29	1488.05	35.0975	0.0501081	0.0213581	1465.16	32.6979	139.214	0.0506761	0.0213096	0.09	0.0764049	0.00030898	139.214	9.65661	125.683	3.87448
4.3	1488.63	35.0975	0.0497046	0.0211979	1465.63	32.6979	140.304	0.0502709	0.0211506	0.09	0.0765402	0.000302861	140.304	9.69494	126.764	3.84556
4.31	1489.19	35.0975	0.049304	0.0210387	1466.08	32.6979	141.397	0.0498686	0.0209925	0.09	0.0766741	0.000296864	141.397	9.73329	127.847	3.81681
4.32	1489.76	35.0975	0.0489063	0.0208804	1466.54	32.6979	142.492	0.0494693	0.0208354	0.09	0.0768067	0.000290986	142.492	9.77164	128.933	3.78825
4.33	1490.31	35.0975	0.0485116	0.0207231	1466.98	32.6979	143.59	0.0490729	0.0206792	0.09	0.076938	0.000285224	143.59	9.81002	130.02	3.75985
4.34	1490.87	35.0975	0.0481198	0.0205667	1467.43	32.6979	144.691	0.0486795	0.020524	0.09	0.0770679	0.000279576	144.691	9.84841	131.11	3.73163
4.35	1491.41	35.0975	0.0477309	0.0204113	1467.86	32.6979	145.793	0.0482889	0.0203697	0.09	0.0771966	0.00027404	145.793	9.88681	132.203	3.70358
4.36	1491.96	35.0975	0.0473449	0.0202569	1468.29	32.6979	146.898	0.0479013	0.0202164	0.09	0.077324	0.000268614	146.898	9.92522	133.297	3.67571
4.37	1492.49	35.0975	0.0469618	0.0201034	1468.72	32.6979	148.006	0.0475165	0.020064	0.09	0.0774501	0.000263295	148.006	9.96365	134.394	3.64801
4.38	1493.03	35.0975	0.0465815	0.0199509	1469.14	32.6979	149.115	0.0471345	0.0199126	0.09	0.077575	0.000258081	149.115	10.0021	135.493	3.62048
4.39	1493.55	35.0975	0.046204	0.0197994	1469.56	32.6979	150.227	0.0467554	0.0197622	0.09	0.0776986	0.000252971	150.227	10.0406	136.594	3.59312
4.4	1494.07	35.0975	0.0458294	0.0196487	1469.97	32.6979	151.342	0.0463792	0.0196126	0.09	0.077821	0.000247962	151.342	10.079	137.697	3.56594
4.41	1494.59	35.0975	0.0454576	0.0194991	1470.38	32.6979	152.458	0.0460057	0.0194641	0.09	0.0779422	0.000243052	152.458	10.1175	138.802	3.53892
4.42	1495.1	35.0975	0.0450885	0.0193504	1470.78	32.6979	153.577	0.045635	0.0193164	0.09	0.0780622	0.000238239	153.577	10.156	139.909	3.51208
4.43	1495.61	35.0975	0.0447223	0.0192026	1471.17	32.6979	154.698	0.0452671	0.0191697	0.09	0.078181	0.000233522	154.698	10.1945	141.018	3.48541
4.44	1496.12	35.0975	0.0443587	0.0190558	1471.56	32.6979	155.822	0.0449019	0.019024	0.09	0.0782986	0.000228898	155.822	10.233	142.13	3.4589
4.45	1496.61	35.0975	0.0439979	0.0189099	1471.95	32.6979	156.947	0.0445395	0.0188791	0.09	0.078415	0.000224365	156.947	10.2716	143.243	3.43257
4.46	1497.11	35.0975	0.0436399	0.0187649	1472.33	32.6979	158.075	0.0441798	0.0187352	0.09	0.0785303	0.000219922	158.075	10.3101	144.358	3.40641
4.47	1497.6	35.0975	0.0432845	0.0186209	1472.71	32.6979	159.205	0.0438229	0.0185923	0.09	0.0786444	0.000215568	159.205	10.3487	145.475	3.38041
4.48	1498.08	35.0975	0.0429319	0.0184778	1473.08	32.6979	160.336	0.0434686	0.0184502	0.09	0.0787574	0.000211299	160.336	10.3873	146.595	3.35458
4.49	1498.56	35.0975	0.0425819	0.0183357	1473.45	32.6979	161.47	0.043117	0.0183091	0.09	0.0788693	0.000207115	161.47	10.4258	147.716	3.32892
4.5	1499.04	35.0975	0.0422345	0.0181944	1473.82	32.6979	162.607	0.042768	0.0181689	0.09	0.07898	0.000203014	162.607	10.4644	148.839	3.30343
4.51	1499.51	35.0975	0.0418898	0.0180541	1474.18	32.6979	163.745	0.0424217	0.0180296	0.09	0.0790897	0.000198994	163.745	10.503	149.964	3.27811
4.52	1499.98	35.0975	0.0415477	0.0179147	1474.53	32.6979	164.885	0.042078	0.0178912	0.09	0.0791982	0.000195054	164.885	10.5417	151.091	3.25295
4.53	1500.44	35.0975	0.0412083	0.0177763	1474.88	32.6979	166.027	0.0417369	0.0177537	0.09	0.0793057	0.000191191	166.027	10.5803	152.219	3.22795
4.54	1500.9	35.0975	0.0408714	0.0176387	1475.23	32.6979	167.172	0.0413984	0.0176172	0.09	0.0794121	0.000187406	167.172	10.6189	153.35	3.20312
4.55	1501.35	35.0975	0.0405371	0.0175021	1475.57	32.6979	168.318	0.0410625	0.0174815	0.09	0.0795175	0.000183695	168.318	10.6576	154.482	3.17846
4.56	1501.8	35.0975	0.0402054	0.0173663	1475.91	32.6979	169.466	0.0407292	0.0173468	0.09	0.0796218	0.000180057	169.466	10.6962	155.616	3.15396
4.57	1502.25	35.0975	0.0398762	0.0172315	1476.24	32.6979	170.617	0.0403984	0.0172129	0.09	0.079725	0.000176492	170.617	10.7349	156.752	3.12962
4.58	1502.69	35.0975	0.0395495	0.0170976	1476.57	32.6979	171.769	0.0400701	0.0170799	0.09	0.0798273	0.000172997	171.769	10.7736	157.89	3.10544
4.59	1503.13	35.0975	0.0392253	0.0169645	1476.9	32.6979	172.923	0.0397443	0.0169479	0.09	0.0799285	0.000169572	172.923	10.8123	159.029	3.08143
4.6	1503.56	35.0975	0.0389037	0.0168324	1477.22	32.6979	174.079	0.039421	0.0168167	0.09	0.0800287	0.000166214	174.079	10.851	160.17	3.05758
4.61	1503.99	35.0975	0.0385845	0.0167012	1477.54	32.6979	175.237	0.0391002	0.0166864	0.09	0.0801279	0.000162923	175.237	10.8897	161.313	3.03389
4.62	1504.41	35.0975	0.0382678	0.0165708	1477.85	32.6979	176.397	0.0387819	0.016557	0.09	0.0802262	0.000159696	176.397	10.9285	162.458	3.01036
4.63	1504.84	35.0975	0.0379535	0.0164414	1478.16	32.6979	177.558	0.038466	0.0164284	0.09	0.0803234	0.000156534	177.558	10.9672	163.604	2.98698
4.64	1505.25	35.0975	0.0376416	0.0163128	1478.47	32.6979	178.722	0.0381526	0.0163007	0.09	0.0804197	0.000153435	178.722	11.006	164.752	2.96377
4.65	1505.67	35.0975	0.0373322	0.0161851	1478.77	32.6979	179.887	0.0378415	0.0161739	0.09	0.080515	0.000150396	179.887	11.0447	165.902	2.94072
4.66	1506.08	35.0975	0.0370252	0.0160582	1479.07	32.6979	181.054	0.0375329	0.016048	0.09	0.0806094	0.000147418	181.054	11.0835	167.053	2.91782
4.67	1506.48	35.0975	0.0367205	0.0159323	1479.36	32.6979	182.223	0.0372267	0.0159229	0.09	0.0807028	0.000144499	182.223	11.1223	168.206	2.89508
4.68	1506.88	35.0975	0.0364183	0.0158072	1479.65	32.6979	183.394	0.0369228	0.0157987	0.09	0.0807953	0.000141638	183.394	11.161	169.36	2.8725
4.69	1507.28	35.0975	0.0361183	0.0156829	1479.94	32.6979	184.566	0.0366212	0.0156754	0.09	0.0808869	0.000138833	184.566	11.1998	170.516	2.85007
4.7	1507.68	35.0975	0.0358207	0.0155596	1480.23	32.6979	185.74	0.0363221	0.0155529	0.09	0.0809776	0.000136084	185.74	11.2386	171.674	2.8278
4.71	1508.07	35.0975	0.0355255	0.0154371	1480.51	32.6979	186.916	0.0360252	0.0154312	0.09	0.0810674	0.00013339	186.916	11.2775	172.833	2.80568
4.72	1508.46	35.0975	0.0352325	0.0153154	1480.78	32.6979	188.093	0.0357306	0.0153104	0.09	0.0811563	0.000130748	188.093	11.3163	173.993	2.78371
4.73	1508.84	35.0975	0.0349418	0.0151946	1481.06	32.6979	189.273	0.0354383	0.0151904	0.09	0.0812443	0.000128159	189.273	11.3551	175.156	2.7619
4.74	1509.22	35.0975	0.0346534	0.0150746	1481.33	32.6979	190.454	0.0351483	0.0150713	0.09	0.0813314	0.000125622	190.454	11.394	176.319	2.74024
4.75	1509.6	35.0975	0.0343673	0.0149555	1481.59	32.6979	191.636	0.0348606	0.014953	0.09	0.0814176	0.000123134	191.636	11.4328	177.485	2.71873
4.76	1509.97	35.0975	0.0340834	0.0148372	1481.86	32.6979	192.82	0.0345751	0.0148355	0.09	0.081503	0.000120696	192.82	11.4717	178.651	2.69737
4.77	1510.34	35.0975	0.0338018	0.0147197	1482.12	32.6979	194.006	0.0342918	0.0147189	0.09	0.0815876	0.000118306	194.006	11.5106	179.819	2.67616
4.78	1510.71	35.0975	0.0335223	0.0146031	1482.38	32.6979	195.194	0.0340108	0.0146031	0.09	0.0816713	0.000115963	195.194	11.5494	180.989	2.6551
4.79	1511.07	35.0975	0.0332451	0.0144873	1482.63	32.6979	196.383	0.0337319	0.0144881	0.09	0.0817542	0.000113667	196.383	11.5883	182.16	2.63419
4.8	1511.43	35.0975	0.03297	0.0143723	1482.88	32.6979	197.573	0.0334553	0.0143739	0.09	0.0818362	0.000111416	197.573	11.6272	183.333	2.61343
4.81	1511.78	35.0975	0.0326971	0.0142582	1483.13	32.6979	198.765	0.0331808	0.0142605	0.09	0.0819174	0.00010921	198.765	11.6661	184.506	2.59282
4.82	1512.14	35.0975	0.0324263	0.0141448	1483.37	32.6979	199.959	0.0329084	0.0141479	0.09	0.0819979	0.000107048	199.959	11.705	185.682	2.57235
4.83	1512.49	35.0975	0.0321577	0.0140323	1483.61	32.6979	201.154	0.0326382	0.0140361	0.09	0.0820775	0.000104928	201.154	11.744	186.858	2.55203
4.84	1512.83	35.0975	0.0318913	0.0139205	1483.85	32.6979	202.351	0.0323701	0.0139252	0.09	0.0821563	0.00010285	202.351	11.7829	188.036	2.53185
4.85	1513.18	35.0975	0.0316269	0.0138096	1484.09	32.6979	203.549	0.0321041	0.013815	0.09	0.0822344	0.000100814	203.549	11.8218	189.216	2.51181
4.86	1513.52	35.0975	0.0313646	0.0136995	1484.32	32.6979	204.749	0.0318403	0.0137056	0.09	0.0823116	9.88175e-05	204.749	11.8608	190.396	2.49192
4.87	1513.85	35.0975	0.0311044	0.0135901	1484.55	32.6979	205.95	0.0315785	0.013597	0.09	0.0823881	9.68608e-05	205.95	11.8997	191.578	2.47218
4.88	1514.19	35.0975	0.0308463	0.0134816	1484.77	32.6979	207.153	0.0313187	0.0134891	0.09	0.0824639	9.49428e-05	207.153	11.9387	192.762	2.45257
4.89	1514.52	35.0975	0.0305902	0.0133738	1485	32.6979	208.357	0.031061	0.0133821	0.09	0.0825388	9.30629e-05	208.357	11.9776	193.946	2.43311
4.9	1514.84	35.0975	0.0303361	0.0132668	1485.22	32.6979	209.563	0.0308054	0.0132758	0.09	0.0826131	9.12201e-05	209.563	12.0166	195.132	2.41378
4.91	1515.17	35.0975	0.0300841	0.0131606	1485.44	32.6979	210.77	0.0305518	0.0131703	0.09	0.0826866	8.94138e-05	210.77	12.0556	196.32	2.3946
4.92	1515.49	35.0975	0.0298341	0.0130552	1485.65	32.6979	211.978	0.0303001	0.0130656	0.09	0.0827594	8.76433e-05	211.978	12.0946	197.508	2.37556
4.93	1515.81	35.0975	0.0295861	0.0129505	1485.86	32.6979	213.188	0.0300505	0.0129616	0.09	0.0828314	8.59078e-05	213.188	12.1336	198.698	2.35665
4.94	1516.12	35.0976	0.02934	0.0128466	1486.07	32.6979	214.399	0.0298029	0.0128583	0.09	0.0829027	8.42068e-05	214.399	12.1726	199.889	2.33788
4.95	1516.44	35.0976	0.0290959	0.0127434	1486.28	32.6979	215.612	0.0295572	0.0127559	0.09	0.0829734	8.25393e-05	215.612	12.2116	201.081	2.31925
4.96	1516.75	35.0976	0.0288538	0.012641	1486.48	32.6979	216.826	0.0293134	0.0126541	0.09	0.0830433	8.0905e-05	216.826	12.2506	202.274	2.30075
4.97	1517.05	35.0976	0.0286136	0.0125394	1486.69	32.6979	218.041	0.0290716	0.0125532	0.09	0.0831125	7.93029e-05	218.041	12.2896	203.469	2.28239
4.98	1517.36	35.0976	0.0283753	0.0124385	1486.89	32.6979	219.257	0.0288318	0.0124529	0.09	0.083181	7.77326e-05	219.257	12.3287	204.665	2.26417
4.99	1517.66	35.0976	0.028139	0.0123384	1487.08	32.6979	220.475	0.0285938	0.0123534	0.09	0.0832489	7.61934e-05	220.475	12.3677	205.862	2.24607
5	1517.96	35.0976	0.0279045	0.012239	1487.28	32.6979	221.695	0.0283577	0.0122546				221.695	12.4068	207.06	2.22811

## Sheet: Fig5
Data is raw data: Please apply log10(y) for data plot
	A	A	B	B	C	C	D	D	E	E
	without drug	with drug	without drug	with drug	without drug	with drug	without drug	with drug	without drug	with drug
time in days	total (+)RNA	total (+)RNA	(-)RNA	(-)RNA	Secreted RNA	Secreted RNA	cell associated virus	cell associated virus	extracellular virus	extracellular virus
0	236	236	0	0	0	0	0	0	0	0
0.01	187.324	187.324	0.000236024	0.000236024	6.59247e-08	6.59247e-08	0	0	0	0
0.02	148.684	148.684	0.00087867	0.00087867	0.0070067	0.0070067	0	0	0	0
0.03	118.008	118.008	0.00184957	0.00184957	0.0234042	0.0234042	0	0	0	0
0.04	93.6566	93.6566	0.00309238	0.00309238	0.0441998	0.0441998	0	0	0	0
0.05	74.329	74.329	0.0045683	0.0045683	0.0662898	0.0662898	0	0	0	0
0.06	58.99	58.99	0.00625267	0.00625267	0.0878292	0.0878292	0	0	0	0
0.07	46.818	46.818	0.00813228	0.00813228	0.107799	0.107799	0	0	0	0
0.08	37.1602	37.1602	0.0102034	0.0102034	0.12571	0.12571	0	0	0	0
0.09	29.4981	29.4981	0.0124701	0.0124701	0.141404	0.141404	0	0	0	0
0.1	23.4204	23.4204	0.0149434	0.0149434	0.154919	0.154919	0	0	0	0
0.11	18.6001	18.6001	0.0176402	0.0176402	0.166406	0.166406	0	0	0	0
0.12	14.778	14.778	0.0205828	0.0205828	0.176067	0.176067	0	0	0	0
0.13	11.7483	11.7483	0.0237988	0.0237988	0.184124	0.184124	0	0	0	0
0.14	9.3475	9.3475	0.0273205	0.0273205	0.190798	0.190798	0	0	0	0
0.15	7.44612	7.44612	0.0311855	0.0311855	0.196295	0.196295	0	0	0	0
0.16	5.9413	5.9413	0.0354364	0.0354364	0.200801	0.200801	0	0	0	0
0.17	4.75153	4.75153	0.0401212	0.0401212	0.20448	0.20448	0	0	0	0
0.18	3.81215	3.81215	0.0452938	0.0452938	0.207474	0.207474	0	0	0	0
0.19	3.07192	3.07192	0.0510146	0.0510146	0.209903	0.209903	0	0	0	0
0.2	2.49025	2.49025	0.0573505	0.0573505	0.211869	0.211869	0	0	0	0
0.21	2.035	2.035	0.0643765	0.0643765	0.213457	0.213457	0	0	0	0
0.22	1.68074	1.68074	0.0721755	0.0721755	0.214737	0.214737	0	0	0	0
0.23	1.40738	1.40738	0.0808403	0.0808403	0.215767	0.215767	0	0	0	0
0.24	1.1991	1.1991	0.0904736	0.0904736	0.216596	0.216596	0	0	0	0
0.25	1.04341	1.04341	0.10119	0.10119	0.217263	0.217263	0	0	0	0
0.26	0.930551	0.930551	0.113117	0.113117	0.217798	0.217798	0	0	0	0
0.27	0.852894	0.852894	0.126395	0.126395	0.218228	0.218228	0	0	0	0
0.28	0.804534	0.804534	0.141182	0.141182	0.218574	0.218574	0	0	0	0
0.29	0.780941	0.780941	0.157654	0.157654	0.218852	0.218852	0	0	0	0
0.3	0.778701	0.778701	0.176004	0.176004	0.219077	0.219077	0	0	0	0
0.31	0.795301	0.795301	0.196449	0.196449	0.21926	0.21926	0	0	0	0
0.32	0.828964	0.828964	0.21923	0.21923	0.219408	0.219408	0	0	0	0
0.33	0.878526	0.878526	0.244613	0.244613	0.21953	0.21953	0	0	0	0
0.34	0.943332	0.943332	0.272896	0.272896	0.219632	0.219632	0	0	0	0
0.35	1.02316	1.02316	0.304408	0.304408	0.219717	0.219717	0	0	0	0
0.36	1.11818	1.11818	0.339514	0.339514	0.21979	0.21979	0	0	0	0
0.37	1.22889	1.22889	0.378621	0.378621	0.219853	0.219853	0	0	0	0
0.38	1.35609	1.35609	0.422179	0.422179	0.21991	0.21991	0	0	0	0
0.39	1.50089	1.50089	0.470685	0.470685	0.219963	0.219963	0	0	0	0
0.4	1.66468	1.66468	0.524691	0.524691	0.220012	0.220012	0	0	0	0
0.41	1.8491	1.8491	0.584809	0.584809	0.220061	0.220061	0	0	0	0
0.42	2.05612	2.05612	0.651711	0.651711	0.220109	0.220109	0	0	0	0
0.43	2.28797	2.28797	0.726141	0.726141	0.220159	0.220159	0	0	0	0
0.44	2.54719	2.54719	0.80892	0.80892	0.22021	0.22021	0	0	0	0
0.45	2.83666	2.83666	0.90095	0.90095	0.220265	0.220265	0	0	0	0
0.46	3.15959	3.15959	1.00322	1.00322	0.220324	0.220324	0	0	0	0
0.47	3.51958	3.51958	1.11682	1.11682	0.220389	0.220389	0	0	0	0
0.48	3.92061	3.92061	1.24294	1.24294	0.220459	0.220459	8.83019e-10	8.83019e-10	6.0513e-16	6.0513e-16
0.49	4.36697	4.36697	1.38244	1.38244	0.220536	0.220536	0.000138023	0.000138023	5.74065e-07	5.74065e-07
0.5	4.86322	4.86322	1.53628	1.53628	0.220621	0.220621	0.000286749	0.000286749	2.33396e-06	2.33396e-06
0.51	5.41443	5.41443	1.70591	1.70591	0.220715	0.220715	0.000447177	0.000447177	5.34114e-06	5.34114e-06
0.52	6.02621	6.02621	1.89291	1.89291	0.220818	0.220818	0.000620384	0.000620384	9.66413e-06	9.66413e-06
0.53	6.70472	6.70472	2.09897	2.09897	0.220933	0.220933	0.000807525	0.000807525	1.53789e-05	1.53789e-05
0.54	7.4567	7.4567	2.32589	2.32589	0.22106	0.22106	0.00100984	0.00100984	2.25694e-05	2.25694e-05
0.55	8.28952	8.28952	2.57559	2.57559	0.221201	0.221201	0.00122867	0.00122867	3.13282e-05	3.13282e-05
0.56	9.21123	9.21123	2.85012	2.85012	0.221357	0.221357	0.00146544	0.00146544	4.17567e-05	4.17567e-05
0.57	10.2306	10.2306	3.1516	3.1516	0.22153	0.22153	0.00172169	0.00172169	5.39661e-05	5.39661e-05
0.58	11.357	11.357	3.48227	3.48227	0.221722	0.221722	0.00199905	0.00199905	6.80779e-05	6.80779e-05
0.59	12.6007	12.6007	3.84444	3.84444	0.221935	0.221935	0.00229929	0.00229929	8.42245e-05	8.42245e-05
0.6	13.9728	13.9728	4.24047	4.24047	0.22217	0.22217	0.00262427	0.00262427	0.00010255	0.00010255
0.61	15.485	15.485	4.67275	4.67275	0.222432	0.222432	0.00297598	0.00297598	0.00012321	0.00012321
0.62	17.1499	17.1499	5.14362	5.14362	0.222722	0.222722	0.00335654	0.00335654	0.000146374	0.000146374
0.63	18.9808	18.9808	5.65541	5.65541	0.223042	0.223042	0.00376819	0.00376819	0.000172225	0.000172225
0.64	20.9918	20.9918	6.21028	6.21028	0.223398	0.223398	0.00421327	0.00421327	0.00020096	0.00020096
0.65	23.1976	23.1976	6.81021	6.81021	0.223791	0.223791	0.00469428	0.00469428	0.000232791	0.000232791
0.66	25.6135	25.6135	7.45692	7.45692	0.224226	0.224226	0.00521379	0.00521379	0.000267945	0.000267945
0.67	28.2553	28.2553	8.15175	8.15175	0.224707	0.224707	0.0057745	0.0057745	0.000306665	0.000306665
0.68	31.1389	31.1389	8.89558	8.89558	0.225239	0.225239	0.00637921	0.00637921	0.000349211	0.000349211
0.69	34.2806	34.2806	9.68871	9.68871	0.225826	0.225826	0.00703079	0.00703079	0.00039586	0.00039586
0.7	37.6965	37.6965	10.5308	10.5308	0.226473	0.226473	0.00773217	0.00773217	0.000446905	0.000446905
0.71	41.4022	41.4022	11.4206	11.4206	0.227187	0.227187	0.00848632	0.00848632	0.000502655	0.000502655
0.72	45.4127	45.4127	12.3562	12.3562	0.227972	0.227972	0.00929624	0.00929624	0.000563437	0.000563437
0.73	49.7421	49.7421	13.3344	13.3344	0.228836	0.228836	0.0101649	0.0101649	0.000629593	0.000629593
0.74	54.4029	54.4029	14.3512	14.3512	0.229786	0.229786	0.0110952	0.0110952	0.000701482	0.000701482
0.75	59.4062	59.4062	15.4014	15.4014	0.230827	0.230827	0.0120899	0.0120899	0.000779475	0.000779475
0.76	64.7605	64.7605	16.4787	16.4787	0.231969	0.231969	0.0131519	0.0131519	0.000863958	0.000863958
0.77	70.4722	70.4722	17.5757	17.5757	0.233218	0.233218	0.0142835	0.0142835	0.000955328	0.000955328
0.78	76.5446	76.5446	18.6843	18.6843	0.234582	0.234582	0.0154871	0.0154871	0.00105399	0.00105399
0.79	82.978	82.978	19.7953	19.7953	0.23607	0.23607	0.0167647	0.0167647	0.00116036	0.00116036
0.8	89.7691	89.7691	20.8991	20.8991	0.237691	0.237691	0.018118	0.018118	0.00127485	0.00127485
0.81	96.9113	96.9113	21.9859	21.9859	0.239453	0.239453	0.0195484	0.0195484	0.00139788	0.00139788
0.82	104.394	104.394	23.0457	23.0457	0.241364	0.241364	0.0210567	0.0210567	0.00152986	0.00152986
0.83	112.205	112.205	24.069	24.069	0.243433	0.243433	0.0226436	0.0226436	0.00167122	0.00167122
0.84	120.325	120.325	25.0467	25.0467	0.245669	0.245669	0.0243091	0.0243091	0.00182235	0.00182235
0.85	128.736	128.736	25.9712	25.9712	0.24808	0.24808	0.0260528	0.0260528	0.00198365	0.00198365
0.86	137.415	137.415	26.8355	26.8355	0.250675	0.250675	0.0278738	0.0278738	0.00215548	0.00215548
0.87	146.337	146.337	27.6347	27.6347	0.25346	0.25346	0.0297709	0.0297709	0.0023382	0.0023382
0.88	155.476	155.476	28.3651	28.3651	0.256444	0.256444	0.0317421	0.0317421	0.00253215	0.00253215
0.89	164.806	164.806	29.0248	29.0248	0.259634	0.259634	0.0337852	0.0337852	0.00273763	0.00273763
0.9	174.299	174.299	29.6138	29.6138	0.263036	0.263036	0.0358977	0.0358977	0.00295492	0.00295492
0.91	183.929	183.929	30.1332	30.1332	0.266656	0.266656	0.0380765	0.0380765	0.00318427	0.00318427
0.92	193.67	193.67	30.5858	30.5858	0.2705	0.2705	0.0403184	0.0403184	0.00342588	0.00342588
0.93	203.498	203.498	30.9755	30.9755	0.274571	0.274571	0.0426198	0.0426198	0.00367994	0.00367994
0.94	213.39	213.39	31.3069	31.3069	0.278875	0.278875	0.0449768	0.0449768	0.00394659	0.00394659
0.95	223.324	223.324	31.5854	31.5854	0.283416	0.283416	0.0473855	0.0473855	0.00422593	0.00422593
0.96	233.283	233.283	31.8167	31.8167	0.288195	0.288195	0.049842	0.049842	0.00451804	0.00451804
0.97	243.249	243.249	32.0065	32.0065	0.293216	0.293216	0.0523419	0.0523419	0.00482295	0.00482295
0.98	253.209	253.209	32.1603	32.1603	0.298481	0.298481	0.0548813	0.0548813	0.00514066	0.00514066
0.99	263.15	263.15	32.2837	32.2837	0.30399	0.30399	0.0574559	0.0574559	0.00547113	0.00547113
1	273.063	273.063	32.3814	32.3814	0.309746	0.309746	0.0600617	0.0600617	0.00581428	0.00581428
1.01	282.937	282.937	32.4579	32.4579	0.315748	0.315748	0.0626945	0.0626945	0.00617002	0.00617002
1.02	292.767	292.767	32.5172	32.5172	0.321997	0.321997	0.0653506	0.0653506	0.00653822	0.00653822
1.03	302.547	302.547	32.5626	32.5626	0.328493	0.328493	0.068026	0.068026	0.00691871	0.00691871
1.04	312.272	312.272	32.5971	32.5971	0.335235	0.335235	0.0707171	0.0707171	0.0073113	0.0073113
1.05	321.94	321.94	32.623	32.623	0.342223	0.342223	0.0734203	0.0734203	0.00771578	0.00771578
1.06	331.548	331.548	32.6422	32.6422	0.349456	0.349456	0.0761322	0.0761322	0.00813191	0.00813191
1.07	341.093	341.093	32.6563	32.6563	0.356933	0.356933	0.0788495	0.0788495	0.00855943	0.00855943
1.08	350.575	350.575	32.6666	32.6666	0.364652	0.364652	0.081569	0.081569	0.00899806	0.00899806
1.09	359.993	359.993	32.6741	32.6741	0.372614	0.372614	0.0842879	0.0842879	0.00944751	0.00944751
1.1	369.347	369.347	32.6795	32.6795	0.380815	0.380815	0.0870032	0.0870032	0.00990746	0.00990746
1.11	378.635	378.635	32.6833	32.6833	0.389255	0.389255	0.0897123	0.0897123	0.0103776	0.0103776
1.12	387.859	387.859	32.686	32.686	0.397933	0.397933	0.0924126	0.0924126	0.0108575	0.0108575
1.13	397.017	397.017	32.688	32.688	0.406846	0.406846	0.0951017	0.0951017	0.011347	0.011347
1.14	406.111	406.111	32.6893	32.6893	0.415994	0.415994	0.0977773	0.0977773	0.0118455	0.0118455
1.15	415.14	415.14	32.6903	32.6903	0.425374	0.425374	0.100437	0.100437	0.0123528	0.0123528
1.16	424.105	424.105	32.6911	32.6911	0.434985	0.434985	0.103079	0.103079	0.0128685	0.0128685
1.17	433.006	433.006	32.6916	32.6916	0.444826	0.444826	0.105702	0.105702	0.0133921	0.0133921
1.18	441.844	441.844	32.692	32.692	0.454895	0.454895	0.108303	0.108303	0.0139234	0.0139234
1.19	450.619	450.619	32.6923	32.6923	0.465191	0.465191	0.110881	0.110881	0.0144618	0.0144618
1.2	459.331	459.331	32.6926	32.6926	0.475711	0.475711	0.113435	0.113435	0.015007	0.015007
1.21	467.981	467.981	32.6928	32.6928	0.486454	0.486454	0.115962	0.115962	0.0155587	0.0155587
1.22	476.569	476.569	32.6929	32.6929	0.497419	0.497419	0.118461	0.118461	0.0161163	0.0161163
1.23	485.096	485.096	32.6931	32.6931	0.508604	0.508604	0.120931	0.120931	0.0166795	0.0166795
1.24	493.562	493.562	32.6932	32.6932	0.520008	0.520008	0.123372	0.123372	0.0172479	0.0172479
1.25	501.968	501.968	32.6934	32.6934	0.531629	0.531629	0.125781	0.125781	0.0178212	0.0178212
1.26	510.314	510.314	32.6935	32.6935	0.543465	0.543465	0.128157	0.128157	0.0183988	0.0183988
1.27	518.6	518.6	32.6936	32.6936	0.555515	0.555515	0.130501	0.130501	0.0189804	0.0189804
1.28	526.827	526.827	32.6937	32.6937	0.567779	0.567779	0.13281	0.13281	0.0195657	0.0195657
1.29	534.996	534.996	32.6938	32.6938	0.580253	0.580253	0.135083	0.135083	0.0201541	0.0201541
1.3	543.106	543.106	32.6939	32.6939	0.592937	0.592937	0.137322	0.137322	0.0207454	0.0207454
1.31	551.158	551.158	32.694	32.694	0.605829	0.605829	0.139523	0.139523	0.0213392	0.0213392
1.32	559.153	559.153	32.6941	32.6941	0.618929	0.618929	0.141687	0.141687	0.021935	0.021935
1.33	567.091	567.091	32.6942	32.6942	0.632234	0.632234	0.143814	0.143814	0.0225325	0.0225325
1.34	574.973	574.973	32.6943	32.6943	0.645743	0.645743	0.145902	0.145902	0.0231314	0.0231314
1.35	582.798	582.798	32.6944	32.6944	0.659454	0.659454	0.147951	0.147951	0.0237313	0.0237313
1.36	590.568	590.568	32.6945	32.6945	0.673368	0.673368	0.149962	0.149962	0.0243317	0.0243317
1.37	598.282	598.282	32.6945	32.6945	0.687481	0.687481	0.151932	0.151932	0.0249325	0.0249325
1.38	605.941	605.941	32.6946	32.6946	0.701793	0.701793	0.153863	0.153863	0.0255332	0.0255332
1.39	613.546	613.546	32.6947	32.6947	0.716303	0.716303	0.155754	0.155754	0.0261335	0.0261335
1.4	621.097	621.097	32.6947	32.6947	0.731009	0.731009	0.157604	0.157604	0.0267331	0.0267331
1.41	628.594	628.594	32.6948	32.6948	0.74591	0.74591	0.159414	0.159414	0.0273317	0.0273317
1.42	636.038	636.038	32.6949	32.6949	0.761004	0.761004	0.161183	0.161183	0.0279289	0.0279289
1.43	643.428	643.428	32.6949	32.6949	0.776291	0.776291	0.162911	0.162911	0.0285244	0.0285244
1.44	650.766	650.766	32.695	32.695	0.791769	0.791769	0.164599	0.164599	0.029118	0.029118
1.45	658.052	658.052	32.695	32.695	0.807437	0.807437	0.166245	0.166245	0.0297094	0.0297094
1.46	665.287	665.287	32.6951	32.6951	0.823294	0.823294	0.16785	0.16785	0.0302982	0.0302982
1.47	672.469	672.469	32.6952	32.6952	0.839338	0.839338	0.169415	0.169415	0.0308842	0.0308842
1.48	679.601	679.601	32.6952	32.6952	0.855568	0.855568	0.170938	0.170938	0.0314672	0.0314672
1.49	686.682	686.682	32.6953	32.6953	0.871984	0.871984	0.172421	0.172421	0.0320468	0.0320468
1.5	693.713	693.713	32.6953	32.6953	0.888583	0.888583	0.173863	0.173863	0.0326229	0.0326229
1.51	700.694	700.694	32.6954	32.6954	0.905365	0.905365	0.175265	0.175265	0.0331951	0.0331951
1.52	707.625	707.625	32.6954	32.6954	0.922329	0.922329	0.176626	0.176626	0.0337633	0.0337633
1.53	714.507	714.507	32.6955	32.6955	0.939473	0.939473	0.177946	0.177946	0.0343272	0.0343272
1.54	721.34	721.34	32.6955	32.6955	0.956797	0.956797	0.179227	0.179227	0.0348866	0.0348866
1.55	728.125	728.125	32.6955	32.6955	0.974299	0.974299	0.180468	0.180468	0.0354412	0.0354412
1.56	734.862	734.862	32.6956	32.6956	0.991978	0.991978	0.181669	0.181669	0.035991	0.035991
1.57	741.551	741.551	32.6956	32.6956	1.00983	1.00983	0.182831	0.182831	0.0365357	0.0365357
1.58	748.192	748.192	32.6957	32.6957	1.02786	1.02786	0.183953	0.183953	0.037075	0.037075
1.59	754.787	754.787	32.6957	32.6957	1.04607	1.04607	0.185037	0.185037	0.0376088	0.0376088
1.6	761.334	761.334	32.6958	32.6958	1.06444	1.06444	0.186083	0.186083	0.038137	0.038137
1.61	767.835	767.835	32.6958	32.6958	1.08299	1.08299	0.18709	0.18709	0.0386594	0.0386594
1.62	774.291	774.291	32.6958	32.6958	1.10171	1.10171	0.188059	0.188059	0.0391758	0.0391758
1.63	780.7	780.7	32.6959	32.6959	1.12059	1.12059	0.188991	0.188991	0.039686	0.039686
1.64	787.064	787.064	32.6959	32.6959	1.13965	1.13965	0.189886	0.189886	0.04019	0.04019
1.65	793.383	793.383	32.6959	32.6959	1.15887	1.15887	0.190743	0.190743	0.0406875	0.0406875
1.66	799.657	799.657	32.696	32.696	1.17826	1.17826	0.191565	0.191565	0.0411785	0.0411785
1.67	805.887	805.887	32.696	32.696	1.19782	1.19782	0.19235	0.19235	0.0416628	0.0416628
1.68	812.073	812.073	32.696	32.696	1.21754	1.21754	0.193099	0.193099	0.0421403	0.0421403
1.69	818.215	818.215	32.6961	32.6961	1.23742	1.23742	0.193813	0.193813	0.0426109	0.0426109
1.7	824.313	824.313	32.6961	32.6961	1.25746	1.25746	0.194493	0.194493	0.0430744	0.0430744
1.71	830.369	830.369	32.6961	32.6961	1.27767	1.27767	0.195138	0.195138	0.0435309	0.0435309
1.72	836.381	836.381	32.6961	32.6961	1.29804	1.29804	0.195748	0.195748	0.0439801	0.0439801
1.73	842.352	842.352	32.6962	32.6962	1.31856	1.31856	0.196325	0.196325	0.0444221	0.0444221
1.74	848.279	848.279	32.6962	32.6962	1.33925	1.33925	0.196869	0.196869	0.0448566	0.0448566
1.75	854.165	854.165	32.6962	32.6962	1.36009	1.36009	0.197381	0.197381	0.0452838	0.0452838
1.76	860.01	860.01	32.6963	32.6963	1.38108	1.38108	0.197859	0.197859	0.0457034	0.0457034
1.77	865.813	865.813	32.6963	32.6963	1.40224	1.40224	0.198306	0.198306	0.0461154	0.0461154
1.78	871.575	871.575	32.6963	32.6963	1.42354	1.42354	0.198722	0.198722	0.0465198	0.0465198
1.79	877.296	877.296	32.6963	32.6963	1.445	1.445	0.199106	0.199106	0.0469164	0.0469164
1.8	882.977	882.977	32.6964	32.6964	1.46662	1.46662	0.19946	0.19946	0.0473054	0.0473054
1.81	888.618	888.618	32.6964	32.6964	1.48838	1.48838	0.199783	0.199783	0.0476865	0.0476865
1.82	894.219	894.219	32.6964	32.6964	1.51029	1.51029	0.200077	0.200077	0.0480599	0.0480599
1.83	899.781	899.781	32.6964	32.6964	1.53236	1.53236	0.200342	0.200342	0.0484253	0.0484253
1.84	905.303	905.303	32.6965	32.6965	1.55457	1.55457	0.200578	0.200578	0.0487829	0.0487829
1.85	910.787	910.787	32.6965	32.6965	1.57693	1.57693	0.200786	0.200786	0.0491326	0.0491326
1.86	916.231	916.231	32.6965	32.6965	1.59944	1.59944	0.200965	0.200965	0.0494743	0.0494743
1.87	921.638	921.638	32.6965	32.6965	1.6221	1.6221	0.201118	0.201118	0.0498081	0.0498081
1.88	927.006	927.006	32.6965	32.6965	1.6449	1.6449	0.201243	0.201243	0.0501339	0.0501339
1.89	932.336	932.336	32.6966	32.6966	1.66784	1.66784	0.201342	0.201342	0.0504518	0.0504518
1.9	937.629	937.629	32.6966	32.6966	1.69093	1.69093	0.201415	0.201415	0.0507617	0.0507617
1.91	942.884	942.884	32.6966	32.6966	1.71416	1.71416	0.201462	0.201462	0.0510637	0.0510637
1.92	948.103	948.103	32.6966	32.6966	1.73753	1.73753	0.201484	0.201484	0.0513576	0.0513576
1.93	953.285	953.285	32.6966	32.6966	1.76104	1.76104	0.201481	0.201481	0.0516437	0.0516437
1.94	958.43	958.43	32.6967	32.6967	1.78469	1.78469	0.201454	0.201454	0.0519218	0.0519218
1.95	963.539	963.539	32.6967	32.6967	1.80848	1.80848	0.201404	0.201404	0.0521919	0.0521919
1.96	968.612	968.612	32.6967	32.6967	1.83241	1.83241	0.201329	0.201329	0.0524542	0.0524542
1.97	973.649	973.649	32.6967	32.6967	1.85647	1.85647	0.201232	0.201232	0.0527086	0.0527086
1.98	978.651	978.651	32.6967	32.6967	1.88068	1.88068	0.201113	0.201113	0.0529551	0.0529551
1.99	983.617	983.617	32.6968	32.6968	1.90501	1.90501	0.200971	0.200971	0.0531938	0.0531938
2	988.549	988.549	32.6968	32.6968	1.92949	1.92949	0.200808	0.200808	0.0534247	0.0534247
2.01	993.446	993.446	32.6968	32.6968	1.95409	1.95409	0.200623	0.200623	0.0536478	0.0536478
2.02	998.308	998.308	32.6968	32.6968	1.97883	1.97883	0.200417	0.200417	0.0538632	0.0538632
2.03	1003.14	1003.14	32.6968	32.6968	2.0037	2.0037	0.200192	0.200192	0.0540709	0.0540709
2.04	1007.93	1007.93	32.6968	32.6968	2.02871	2.02871	0.199946	0.199946	0.0542709	0.0542709
2.05	1012.69	1012.69	32.6969	32.6969	2.05384	2.05384	0.199681	0.199681	0.0544634	0.0544634
2.06	1017.42	1017.42	32.6969	32.6969	2.0791	2.0791	0.199396	0.199396	0.0546483	0.0546483
2.07	1022.11	1022.11	32.6969	32.6969	2.1045	2.1045	0.199093	0.199093	0.0548256	0.0548256
2.08	1026.77	1026.77	32.6969	32.6969	2.13002	2.13002	0.198772	0.198772	0.0549955	0.0549955
2.09	1031.4	1031.4	32.6969	32.6969	2.15566	2.15566	0.198432	0.198432	0.055158	0.055158
2.1	1036	1036	32.6969	32.6969	2.18144	2.18144	0.198075	0.198075	0.0553131	0.0553131
2.11	1040.56	1040.56	32.6969	32.6969	2.20734	2.20734	0.197701	0.197701	0.055461	0.055461
2.12	1045.09	1045.09	32.697	32.697	2.23336	2.23336	0.19731	0.19731	0.0556015	0.0556015
2.13	1049.59	1049.59	32.697	32.697	2.25951	2.25951	0.196903	0.196903	0.0557349	0.0557349
2.14	1054.06	1054.06	32.697	32.697	2.28579	2.28579	0.19648	0.19648	0.0558612	0.0558612
2.15	1058.5	1058.5	32.697	32.697	2.31218	2.31218	0.196041	0.196041	0.0559804	0.0559804
2.16	1062.9	1062.9	32.697	32.697	2.3387	2.3387	0.195587	0.195587	0.0560926	0.0560926
2.17	1067.27	1067.27	32.697	32.697	2.36534	2.36534	0.195118	0.195118	0.0561979	0.0561979
2.18	1071.62	1071.62	32.697	32.697	2.3921	2.3921	0.194635	0.194635	0.0562963	0.0562963
2.19	1075.93	1075.93	32.6971	32.6971	2.41898	2.41898	0.194137	0.194137	0.0563879	0.0563879
2.2	1080.21	1080.21	32.6971	32.6971	2.44597	2.44597	0.193626	0.193626	0.0564727	0.0564727
2.21	1084.47	1084.47	32.6971	32.6971	2.47309	2.47309	0.193101	0.193101	0.0565509	0.0565509
2.22	1088.69	1088.69	32.6971	32.6971	2.50032	2.50032	0.192563	0.192563	0.0566225	0.0566225
2.23	1092.88	1092.88	32.6971	32.6971	2.52767	2.52767	0.192012	0.192012	0.0566876	0.0566876
2.24	1097.05	1097.05	32.6971	32.6971	2.55514	2.55514	0.191449	0.191449	0.0567463	0.0567463
2.25	1101.18	1101.18	32.6971	32.6971	2.58272	2.58272	0.190874	0.190874	0.0567985	0.0567985
2.26	1105.29	1105.29	32.6971	32.6971	2.61041	2.61041	0.190287	0.190287	0.0568445	0.0568445
2.27	1109.37	1109.37	32.6971	32.6971	2.63822	2.63822	0.189688	0.189688	0.0568843	0.0568843
2.28	1113.41	1113.41	32.6972	32.6972	2.66614	2.66614	0.189079	0.189079	0.0569179	0.0569179
2.29	1117.43	1117.43	32.6972	32.6972	2.69418	2.69418	0.188458	0.188458	0.0569454	0.0569454
2.3	1121.43	1121.43	32.6972	32.6972	2.72232	2.72232	0.187828	0.187828	0.0569669	0.0569669
2.31	1125.39	1125.39	32.6972	32.6972	2.75058	2.75058	0.187187	0.187187	0.0569825	0.0569825
2.32	1129.33	1129.33	32.6972	32.6972	2.77895	2.77895	0.186536	0.186536	0.0569923	0.0569923
2.33	1133.23	1133.23	32.6972	32.6972	2.80742	2.80742	0.185875	0.185875	0.0569963	0.0569963
2.34	1137.12	1137.12	32.6972	32.6972	2.83601	2.83601	0.185205	0.185205	0.0569946	0.0569946
2.35	1140.97	1140.97	32.6972	32.6972	2.8647	2.8647	0.184526	0.184526	0.0569873	0.0569873
2.36	1144.8	1144.8	32.6972	32.6972	2.8935	2.8935	0.183839	0.183839	0.0569745	0.0569745
2.37	1148.6	1148.6	32.6972	32.6972	2.92241	2.92241	0.183143	0.183143	0.0569562	0.0569562
2.38	1152.37	1152.37	32.6973	32.6973	2.95142	2.95142	0.182438	0.182438	0.0569325	0.0569325
2.39	1156.12	1156.12	32.6973	32.6973	2.98054	2.98054	0.181726	0.181726	0.0569036	0.0569036
2.4	1159.84	1159.84	32.6973	32.6973	3.00976	3.00976	0.181007	0.181007	0.0568694	0.0568694
2.41	1163.53	1163.53	32.6973	32.6973	3.04401	3.04401	0.180279	0.180279	0.0568302	0.0568302
2.42	1167.18	1167.18	32.6973	32.6973	3.08818	3.08818	0.179545	0.179545	0.0567858	0.0567858
2.43	1170.8	1170.8	32.6973	32.6973	3.14223	3.14223	0.178804	0.178804	0.0567365	0.0567365
2.44	1174.38	1174.38	32.6973	32.6973	3.20614	3.20614	0.178056	0.178056	0.0566823	0.0566823
2.45	1177.93	1177.93	32.6973	32.6973	3.27986	3.27986	0.177302	0.177302	0.0566233	0.0566233
2.46	1181.45	1181.45	32.6973	32.6973	3.36337	3.36337	0.176542	0.176542	0.0565596	0.0565596
2.47	1184.93	1184.93	32.6973	32.6973	3.45662	3.45662	0.175775	0.175775	0.0564911	0.0564911
2.48	1188.37	1188.37	32.6973	32.6973	3.55958	3.55958	0.175003	0.175003	0.0564182	0.0564182
2.49	1191.78	1191.78	32.6974	32.6974	3.67221	3.67221	0.174226	0.174226	0.0563407	0.0563407
2.5	1195.16	1195.16	32.6974	32.6974	3.79446	3.79446	0.173443	0.173443	0.0562587	0.0562587
2.51	1198.51	1198.51	32.6974	32.6974	3.9263	3.9263	0.172656	0.172656	0.0561725	0.0561725
2.52	1201.82	1201.82	32.6974	32.6974	4.0677	4.0677	0.171863	0.171863	0.056082	0.056082
2.53	1205.1	1205.1	32.6974	32.6974	4.21859	4.21859	0.171066	0.171066	0.0559872	0.0559872
2.54	1208.34	1208.34	32.6974	32.6974	4.37896	4.37896	0.170264	0.170264	0.0558884	0.0558884
2.55	1211.56	1211.56	32.6974	32.6974	4.54875	4.54875	0.169458	0.169458	0.0557855	0.0557855
2.56	1214.74	1214.74	32.6974	32.6974	4.72791	4.72791	0.168649	0.168649	0.0556787	0.0556787
2.57	1217.89	1217.89	32.6974	32.6974	4.91642	4.91642	0.167835	0.167835	0.055568	0.055568
2.58	1221.01	1221.01	32.6974	32.6974	5.11421	5.11421	0.167018	0.167018	0.0554535	0.0554535
2.59	1224.09	1224.09	32.6974	32.6974	5.32126	5.32126	0.166197	0.166197	0.0553352	0.0553352
2.6	1227.15	1227.15	32.6974	32.6974	5.53751	5.53751	0.165374	0.165374	0.0552133	0.0552133
2.61	1230.18	1230.18	32.6974	32.6974	5.76291	5.76291	0.164547	0.164547	0.0550878	0.0550878
2.62	1233.17	1233.17	32.6975	32.6975	5.99743	5.99743	0.163717	0.163717	0.0549587	0.0549587
2.63	1236.14	1236.14	32.6975	32.6975	6.24101	6.24101	0.162885	0.162885	0.0548263	0.0548263
2.64	1239.07	1239.07	32.6975	32.6975	6.49361	6.49361	0.16205	0.16205	0.0546904	0.0546904
2.65	1241.98	1241.98	32.6975	32.6975	6.75519	6.75519	0.161212	0.161212	0.0545513	0.0545513
2.66	1244.86	1244.86	32.6975	32.6975	7.02568	7.02568	0.160373	0.160373	0.0544089	0.0544089
2.67	1247.7	1247.7	32.6975	32.6975	7.30506	7.30506	0.159531	0.159531	0.0542634	0.0542634
2.68	1250.52	1250.52	32.6975	32.6975	7.59326	7.59326	0.158688	0.158688	0.0541148	0.0541148
2.69	1253.31	1253.31	32.6975	32.6975	7.89025	7.89025	0.157843	0.157843	0.0539632	0.0539632
2.7	1256.07	1256.07	32.6975	32.6975	8.19596	8.19596	0.156997	0.156997	0.0538086	0.0538086
2.71	1258.81	1258.81	32.6975	32.6975	8.51036	8.51036	0.156149	0.156149	0.0536511	0.0536511
2.72	1261.51	1261.51	32.6975	32.6975	8.83339	8.83339	0.155299	0.155299	0.0534909	0.0534909
2.73	1264.19	1264.19	32.6975	32.6975	9.16501	9.16501	0.154449	0.154449	0.0533278	0.0533278
2.74	1266.84	1266.84	32.6975	32.6975	9.50516	9.50516	0.153598	0.153598	0.0531621	0.0531621
2.75	1269.46	1269.46	32.6975	32.6975	9.8538	9.8538	0.152746	0.152746	0.0529938	0.0529938
2.76	1272.06	1272.06	32.6975	32.6975	10.2109	10.2109	0.151893	0.151893	0.052823	0.052823
2.77	1274.63	1274.63	32.6975	32.6975	10.5763	10.5763	0.15104	0.15104	0.0526497	0.0526497
2.78	1277.17	1277.17	32.6975	32.6975	10.9501	10.9501	0.150186	0.150186	0.0524739	0.0524739
2.79	1279.69	1279.69	32.6976	32.6976	11.3322	11.3322	0.149332	0.149332	0.0522958	0.0522958
2.8	1282.18	1282.18	32.6976	32.6976	11.7225	11.7225	0.148478	0.148478	0.0521154	0.0521154
2.81	1284.65	1284.65	32.6976	32.6976	12.121	12.121	0.147624	0.147624	0.0519327	0.0519327
2.82	1287.09	1287.09	32.6976	32.6976	12.5276	12.5276	0.146769	0.146769	0.0517479	0.0517479
2.83	1289.51	1289.51	32.6976	32.6976	12.9423	12.9423	0.145915	0.145915	0.051561	0.051561
2.84	1291.9	1291.9	32.6976	32.6976	13.3651	13.3651	0.145062	0.145062	0.051372	0.051372
2.85	1294.26	1294.26	32.6976	32.6976	13.7958	13.7958	0.144209	0.144209	0.0511811	0.0511811
2.86	1296.6	1296.6	32.6976	32.6976	14.2344	14.2344	0.143356	0.143356	0.0509882	0.0509882
2.87	1298.92	1298.92	32.6976	32.6976	14.6809	14.6809	0.142504	0.142504	0.0507934	0.0507934
2.88	1301.21	1301.21	32.6976	32.6976	15.1353	15.1353	0.141653	0.141653	0.0505968	0.0505968
2.89	1303.48	1303.48	32.6976	32.6976	15.5974	15.5974	0.140802	0.140802	0.0503984	0.0503984
2.9	1305.72	1305.72	32.6976	32.6976	16.0672	16.0672	0.139953	0.139953	0.0501984	0.0501984
2.91	1307.95	1307.95	32.6976	32.6976	16.5447	16.5447	0.139104	0.139104	0.0499967	0.0499967
2.92	1310.14	1310.14	32.6976	32.6976	17.0299	17.0299	0.138257	0.138257	0.0497933	0.0497933
2.93	1312.32	1312.32	32.6976	32.6976	17.5226	17.5226	0.137411	0.137411	0.0495885	0.0495885
2.94	1314.47	1314.47	32.6976	32.6976	18.0228	18.0228	0.136566	0.136566	0.0493821	0.0493821
2.95	1316.6	1316.6	32.6976	32.6976	18.5304	18.5304	0.135722	0.135722	0.0491744	0.0491744
2.96	1318.71	1318.71	32.6976	32.6976	19.0455	19.0455	0.13488	0.13488	0.0489652	0.0489652
2.97	1320.79	1320.79	32.6976	32.6976	19.568	19.568	0.13404	0.13404	0.0487547	0.0487547
2.98	1322.86	1322.86	32.6976	32.6976	20.0978	20.0978	0.133201	0.133201	0.0485429	0.0485429
2.99	1324.9	1324.9	32.6976	32.6976	20.6348	20.6348	0.132365	0.132365	0.0483298	0.0483298
3	1326.92	1326.92	32.6976	32.6976	21.179	21.179	0.131529	0.131529	0.0481156	0.0481156
3.01	1328.92	1328.92	32.6977	32.6977	21.7304	21.7304	0.130696	0.130696	0.0479002	0.0479002
3.02	1330.9	1330.9	32.6977	32.6977	22.2889	22.2889	0.129865	0.129865	0.0476838	0.0476838
3.03	1332.85	1332.85	32.6977	32.6977	22.8545	22.8545	0.129036	0.129036	0.0474663	0.0474663
3.04	1334.79	1334.79	32.6977	32.6977	23.4271	23.4271	0.128208	0.128208	0.0472478	0.0472478
3.05	1336.7	1336.7	32.6977	32.6977	24.0066	24.0066	0.127383	0.127383	0.0470283	0.0470283
3.06	1338.6	1338.6	32.6977	32.6977	24.593	24.593	0.126561	0.126561	0.0468079	0.0468079
3.07	1340.47	1340.47	32.6977	32.6977	25.1863	25.1863	0.12574	0.12574	0.0465867	0.0465867
3.08	1342.33	1342.33	32.6977	32.6977	25.7864	25.7864	0.124922	0.124922	0.0463646	0.0463646
3.09	1344.16	1344.16	32.6977	32.6977	26.3933	26.3933	0.124106	0.124106	0.0461418	0.0461418
3.1	1345.98	1345.98	32.6977	32.6977	27.0068	27.0068	0.123293	0.123293	0.0459182	0.0459182
3.11	1347.78	1347.78	32.6977	32.6977	27.627	27.627	0.122482	0.122482	0.0456939	0.0456939
3.12	1349.55	1349.55	32.6977	32.6977	28.2538	28.2538	0.121674	0.121674	0.045469	0.045469
3.13	1351.31	1351.31	32.6977	32.6977	28.8872	28.8872	0.120869	0.120869	0.0452434	0.0452434
3.14	1353.05	1353.05	32.6977	32.6977	29.5271	29.5271	0.120066	0.120066	0.0450173	0.0450173
3.15	1354.77	1354.77	32.6977	32.6977	30.1734	30.1734	0.119266	0.119266	0.0447906	0.0447906
3.16	1356.47	1356.47	32.6977	32.6977	30.8261	30.8261	0.118468	0.118468	0.0445634	0.0445634
3.17	1358.16	1358.16	32.6977	32.6977	31.4852	31.4852	0.117674	0.117674	0.0443357	0.0443357
3.18	1359.82	1359.82	32.6977	32.6977	32.1506	32.1506	0.116882	0.116882	0.0441077	0.0441077
3.19	1361.47	1361.47	32.6977	32.6977	32.8223	32.8223	0.116094	0.116094	0.0438792	0.0438792
3.2	1363.1	1363.1	32.6977	32.6977	33.5002	33.5002	0.115308	0.115308	0.0436504	0.0436504
3.21	1364.71	1364.71	32.6977	32.6977	34.1842	34.1842	0.114525	0.114525	0.0434212	0.0434212
3.22	1366.31	1366.31	32.6977	32.6977	34.8744	34.8744	0.113746	0.113746	0.0431918	0.0431918
3.23	1367.88	1367.88	32.6977	32.6977	35.5707	35.5707	0.112969	0.112969	0.0429621	0.0429621
3.24	1369.45	1369.45	32.6977	32.6977	36.2729	36.2729	0.112196	0.112196	0.0427322	0.0427322
3.25	1370.99	1370.99	32.6977	32.6977	36.9811	36.9811	0.111426	0.111426	0.0425021	0.0425021
3.26	1372.52	1372.52	32.6977	32.6977	37.6953	37.6953	0.110658	0.110658	0.0422718	0.0422718
3.27	1374.03	1374.03	32.6977	32.6977	38.4153	38.4153	0.109895	0.109895	0.0420414	0.0420414
3.28	1375.52	1375.52	32.6977	32.6977	39.1412	39.1412	0.109134	0.109134	0.0418109	0.0418109
3.29	1377	1377	32.6977	32.6977	39.8729	39.8729	0.108377	0.108377	0.0415804	0.0415804
3.3	1378.46	1378.46	32.6977	32.6977	40.6103	40.6103	0.107623	0.107623	0.0413498	0.0413498
3.31	1379.91	1379.91	32.6977	32.6977	41.3534	41.3534	0.106872	0.106872	0.0411192	0.0411192
3.32	1381.33	1381.33	32.6978	32.6978	42.1021	42.1021	0.106124	0.106124	0.0408886	0.0408886
3.33	1382.75	1382.75	32.6978	32.6978	42.8565	42.8565	0.105381	0.105381	0.0406581	0.0406581
3.34	1384.15	1384.15	32.6978	32.6978	43.6164	43.6164	0.10464	0.10464	0.0404276	0.0404276
3.35	1385.53	1385.53	32.6978	32.6978	44.3818	44.3818	0.103903	0.103903	0.0401973	0.0401973
3.36	1386.9	1386.9	32.6978	32.6978	45.1527	45.1527	0.103169	0.103169	0.0399671	0.0399671
3.37	1388.25	1388.25	32.6978	32.6978	45.929	45.929	0.102439	0.102439	0.039737	0.039737
3.38	1389.59	1389.59	32.6978	32.6978	46.7107	46.7107	0.101712	0.101712	0.0395071	0.0395071
3.39	1390.92	1390.92	32.6978	32.6978	47.4977	47.4977	0.100989	0.100989	0.0392774	0.0392774
3.4	1392.22	1392.22	32.6978	32.6978	48.29	48.29	0.10027	0.10027	0.039048	0.039048
3.41	1393.52	1393.52	32.6978	32.6978	49.0876	49.0876	0.0995536	0.0995536	0.0388187	0.0388187
3.42	1394.8	1394.8	32.6978	32.6978	49.8903	49.8903	0.0988411	0.0988411	0.0385898	0.0385898
3.43	1396.07	1396.07	32.6978	32.6978	50.6983	50.6983	0.0981322	0.0981322	0.0383612	0.0383612
3.44	1397.32	1397.32	32.6978	32.6978	51.5113	51.5113	0.0974268	0.0974268	0.0381329	0.0381329
3.45	1398.56	1398.56	32.6978	32.6978	52.3294	52.3294	0.0967251	0.0967251	0.0379049	0.0379049
3.46	1399.78	1399.78	32.6978	32.6978	53.1525	53.1525	0.0960271	0.0960271	0.0376773	0.0376773
3.47	1400.99	1400.99	32.6978	32.6978	53.9807	53.9807	0.0953326	0.0953326	0.03745	0.03745
3.48	1402.19	1402.19	32.6978	32.6978	54.8137	54.8137	0.0946418	0.0946418	0.0372232	0.0372232
3.49	1403.38	1403.38	32.6978	32.6978	55.6517	55.6517	0.0939547	0.0939547	0.0369968	0.0369968
3.5	1404.55	1404.55	32.6978	32.6978	56.4946	56.4946	0.0932712	0.0932712	0.0367708	0.0367708
3.51	1405.71	1405.71	32.6978	32.6978	57.3422	57.3422	0.0925914	0.0925914	0.0365453	0.0365453
3.52	1406.85	1406.85	32.6978	32.6978	58.1947	58.1947	0.0919153	0.0919153	0.0363203	0.0363203
3.53	1407.98	1407.98	32.6978	32.6978	59.0519	59.0519	0.0912428	0.0912428	0.0360957	0.0360957
3.54	1409.1	1409.1	32.6978	32.6978	59.9137	59.9137	0.0905741	0.0905741	0.0358717	0.0358717
3.55	1410.21	1410.21	32.6978	32.6978	60.7803	60.7803	0.0899091	0.0899091	0.0356482	0.0356482
3.56	1411.31	1411.31	32.6978	32.6978	61.6514	61.6514	0.0892477	0.0892477	0.0354252	0.0354252
3.57	1412.39	1412.39	32.6978	32.6978	62.5272	62.5272	0.0885901	0.0885901	0.0352028	0.0352028
3.58	1413.46	1413.46	32.6978	32.6978	63.4074	63.4074	0.0879362	0.0879362	0.034981	0.034981
3.59	1414.52	1414.52	32.6978	32.6978	64.2922	64.2922	0.087286	0.087286	0.0347598	0.0347598
3.6	1415.57	1415.57	32.6978	32.6978	65.1815	65.1815	0.0866395	0.0866395	0.0345392	0.0345392
3.61	1416.6	1416.6	32.6978	32.6978	66.0751	66.0751	0.0859968	0.0859968	0.0343192	0.0343192
3.62	1417.63	1417.63	32.6978	32.6978	66.9732	66.9732	0.0853577	0.0853577	0.0340999	0.0340999
3.63	1418.64	1418.64	32.6978	32.6978	67.8755	67.8755	0.0847224	0.0847224	0.0338812	0.0338812
3.64	1419.64	1419.64	32.6978	32.6978	68.7822	68.7822	0.0840908	0.0840908	0.0336631	0.0336631
3.65	1420.63	1420.63	32.6978	32.6978	69.6932	69.6932	0.0834629	0.0834629	0.0334458	0.0334458
3.66	1421.61	1421.61	32.6978	32.6978	70.6084	70.6084	0.0828387	0.0828387	0.0332291	0.0332291
3.67	1422.57	1422.57	32.6978	32.6978	71.5278	71.5278	0.0822183	0.0822183	0.0330132	0.0330132
3.68	1423.53	1423.53	32.6978	32.6978	72.4513	72.4513	0.0816016	0.0816016	0.0327979	0.0327979
3.69	1424.48	1424.48	32.6978	32.6978	73.379	73.379	0.0809885	0.0809885	0.0325834	0.0325834
3.7	1425.41	1425.41	32.6978	32.6978	74.3108	74.3108	0.0803792	0.0803792	0.0323696	0.0323696
3.71	1426.34	1426.34	32.6978	32.6978	75.2466	75.2466	0.0797736	0.0797736	0.0321566	0.0321566
3.72	1427.25	1427.25	32.6978	32.6978	76.1864	76.1864	0.0791717	0.0791717	0.0319443	0.0319443
3.73	1428.15	1428.15	32.6978	32.6978	77.1302	77.1302	0.0785735	0.0785735	0.0317328	0.0317328
3.74	1429.05	1429.05	32.6978	32.6978	78.0779	78.0779	0.077979	0.077979	0.031522	0.031522
3.75	1429.93	1429.93	32.6978	32.6978	79.0295	79.0295	0.0773881	0.0773881	0.0313121	0.0313121
3.76	1430.8	1430.8	32.6978	32.6978	79.985	79.985	0.0768009	0.0768009	0.0311029	0.0311029
3.77	1431.67	1431.67	32.6978	32.6978	80.9444	80.9444	0.0762175	0.0762175	0.0308946	0.0308946
3.78	1432.52	1432.52	32.6978	32.6978	81.9075	81.9075	0.0756376	0.0756376	0.0306871	0.0306871
3.79	1433.36	1433.36	32.6978	32.6978	82.8744	82.8744	0.0750615	0.0750615	0.0304804	0.0304804
3.8	1434.2	1434.2	32.6978	32.6978	83.8451	83.8451	0.0744889	0.0744889	0.0302745	0.0302745
3.81	1435.02	1435.02	32.6978	32.6978	84.8194	84.8194	0.0739201	0.0739201	0.0300695	0.0300695
3.82	1435.84	1435.84	32.6978	32.6978	85.7975	85.7975	0.0733548	0.0733548	0.0298653	0.0298653
3.83	1436.64	1436.64	32.6978	32.6978	86.7791	86.7791	0.0727932	0.0727932	0.029662	0.029662
3.84	1437.44	1437.44	32.6979	32.6979	87.7643	87.7643	0.0722352	0.0722352	0.0294595	0.0294595
3.85	1438.23	1438.23	32.6979	32.6979	88.7532	88.7532	0.0716808	0.0716808	0.0292579	0.0292579
3.86	1439.01	1439.01	32.6979	32.6979	89.7455	89.7455	0.07113	0.07113	0.0290572	0.0290572
3.87	1439.78	1439.78	32.6979	32.6979	90.7414	90.7414	0.0705828	0.0705828	0.0288574	0.0288574
3.88	1440.54	1440.54	32.6979	32.6979	91.7407	91.7407	0.0700392	0.0700392	0.0286584	0.0286584
3.89	1441.29	1441.29	32.6979	32.6979	92.7434	92.7434	0.0694991	0.0694991	0.0284604	0.0284604
3.9	1442.03	1442.03	32.6979	32.6979	93.7496	93.7496	0.0689626	0.0689626	0.0282632	0.0282632
3.91	1442.77	1442.77	32.6979	32.6979	94.7592	94.7592	0.0684297	0.0684297	0.0280669	0.0280669
3.92	1443.49	1443.49	32.6979	32.6979	95.7721	95.7721	0.0679003	0.0679003	0.0278716	0.0278716
3.93	1444.21	1444.21	32.6979	32.6979	96.7883	96.7883	0.0673744	0.0673744	0.0276772	0.0276772
3.94	1444.92	1444.92	32.6979	32.6979	97.8078	97.8078	0.066852	0.066852	0.0274837	0.0274837
3.95	1445.62	1445.62	32.6979	32.6979	98.8305	98.8305	0.0663331	0.0663331	0.0272911	0.0272911
3.96	1446.31	1446.31	32.6979	32.6979	99.8565	99.8565	0.0658177	0.0658177	0.0270994	0.0270994
3.97	1447	1447	32.6979	32.6979	100.886	100.886	0.0653058	0.0653058	0.0269087	0.0269087
3.98	1447.68	1447.68	32.6979	32.6979	101.918	101.918	0.0647973	0.0647973	0.0267189	0.0267189
3.99	1448.35	1448.35	32.6979	32.6979	102.953	102.953	0.0642923	0.0642923	0.02653	0.02653
4	1449.01	1449.01	32.6979	32.6979	103.992	103.992	0.0637907	0.0637907	0.0263421	0.0263421
4.01	1449.66	1449.66	32.6979	32.6979	105.034	105.034	0.0632926	0.0632926	0.0261551	0.0261551
4.02	1450.31	1450.31	32.6979	32.6979	106.078	106.078	0.0627978	0.0627978	0.025969	0.025969
4.03	1450.95	1450.95	32.6979	32.6979	107.126	107.126	0.0623065	0.0623065	0.025784	0.025784
4.04	1451.58	1451.58	32.6979	32.6979	108.177	108.177	0.0618185	0.0618185	0.0255998	0.0255998
4.05	1452.2	1452.2	32.6979	32.6979	109.23	109.23	0.0613339	0.0613339	0.0254166	0.0254166
4.06	1452.82	1452.82	32.6979	32.6979	110.287	110.287	0.0608527	0.0608527	0.0252344	0.0252344
4.07	1453.43	1453.43	32.6979	32.6979	111.347	111.347	0.0603748	0.0603748	0.0250532	0.0250532
4.08	1454.03	1454.03	32.6979	32.6979	112.409	112.409	0.0599002	0.0599002	0.0248728	0.0248728
4.09	1454.63	1454.63	32.6979	32.6979	113.474	113.474	0.059429	0.059429	0.0246935	0.0246935
4.1	1455.21	1455.21	32.6979	32.6979	114.542	114.542	0.058961	0.058961	0.0245151	0.0245151
4.11	1455.79	1455.79	32.6979	32.6979	115.613	115.613	0.0584963	0.0584963	0.0243377	0.0243377
4.12	1456.37	1456.37	32.6979	32.6979	116.687	116.687	0.0580349	0.0580349	0.0241612	0.0241612
4.13	1456.94	1456.94	32.6979	32.6979	117.763	117.763	0.0575768	0.0575768	0.0239858	0.0239858
4.14	1457.5	1457.5	32.6979	32.6979	118.842	118.842	0.0571219	0.0571219	0.0238112	0.0238112
4.15	1458.05	1458.05	32.6979	32.6979	119.924	119.924	0.0566702	0.0566702	0.0236377	0.0236377
4.16	1458.6	1458.6	32.6979	32.6979	121.009	121.009	0.0562217	0.0562217	0.0234651	0.0234651
4.17	1459.14	1459.14	32.6979	32.6979	122.096	122.096	0.0557764	0.0557764	0.0232935	0.0232935
4.18	1459.68	1459.68	32.6979	32.6979	123.186	123.186	0.0553343	0.0553343	0.0231228	0.0231228
4.19	1460.21	1460.21	32.6979	32.6979	124.278	124.278	0.0548953	0.0548953	0.0229532	0.0229532
4.2	1460.73	1460.73	32.6979	32.6979	125.373	125.373	0.0544595	0.0544595	0.0227845	0.0227845
4.21	1461.25	1461.25	32.6979	32.6979	126.47	126.47	0.0540268	0.0540268	0.0226167	0.0226167
4.22	1461.76	1461.76	32.6979	32.6979	127.57	127.57	0.0535972	0.0535972	0.02245	0.02245
4.23	1462.26	1462.26	32.6979	32.6979	128.673	128.673	0.0531708	0.0531708	0.0222841	0.0222841
4.24	1462.76	1462.76	32.6979	32.6979	129.778	129.778	0.0527474	0.0527474	0.0221193	0.0221193
4.25	1463.25	1463.25	32.6979	32.6979	130.885	130.885	0.0523271	0.0523271	0.0219554	0.0219554
4.26	1463.74	1463.74	32.6979	32.6979	131.995	131.995	0.0519098	0.0519098	0.0217925	0.0217925
4.27	1464.22	1464.22	32.6979	32.6979	133.108	133.108	0.0514955	0.0514955	0.0216306	0.0216306
4.28	1464.69	1464.69	32.6979	32.6979	134.222	134.222	0.0510843	0.0510843	0.0214696	0.0214696
4.29	1465.16	1465.16	32.6979	32.6979	135.339	135.339	0.0506761	0.0506761	0.0213096	0.0213096
4.3	1465.63	1465.63	32.6979	32.6979	136.459	136.459	0.0502709	0.0502709	0.0211506	0.0211506
4.31	1466.08	1466.08	32.6979	32.6979	137.58	137.58	0.0498686	0.0498686	0.0209925	0.0209925
4.32	1466.54	1466.54	32.6979	32.6979	138.704	138.704	0.0494693	0.0494693	0.0208354	0.0208354
4.33	1466.98	1466.98	32.6979	32.6979	139.83	139.83	0.0490729	0.0490729	0.0206792	0.0206792
4.34	1467.43	1467.43	32.6979	32.6979	140.959	140.959	0.0486795	0.0486795	0.020524	0.020524
4.35	1467.86	1467.86	32.6979	32.6979	142.09	142.09	0.0482889	0.0482889	0.0203697	0.0203697
4.36	1468.29	1468.29	32.6979	32.6979	143.223	143.223	0.0479013	0.0479013	0.0202164	0.0202164
4.37	1468.72	1468.72	32.6979	32.6979	144.358	144.358	0.0475165	0.0475165	0.020064	0.020064
4.38	1469.14	1469.14	32.6979	32.6979	145.495	145.495	0.0471345	0.0471345	0.0199126	0.0199126
4.39	1469.56	1469.56	32.6979	32.6979	146.634	146.634	0.0467554	0.0467554	0.0197622	0.0197622
4.4	1469.97	1469.97	32.6979	32.6979	147.776	147.776	0.0463792	0.0463792	0.0196126	0.0196126
4.41	1470.38	1470.38	32.6979	32.6979	148.919	148.919	0.0460057	0.0460057	0.0194641	0.0194641
4.42	1470.78	1470.78	32.6979	32.6979	150.065	150.065	0.045635	0.045635	0.0193164	0.0193164
4.43	1471.17	1471.17	32.6979	32.6979	151.213	151.213	0.0452671	0.0452671	0.0191697	0.0191697
4.44	1471.56	1471.56	32.6979	32.6979	152.363	152.363	0.0449019	0.0449019	0.019024	0.019024
4.45	1471.95	1471.95	32.6979	32.6979	153.514	153.514	0.0445395	0.0445395	0.0188791	0.0188791
4.46	1472.33	1472.33	32.6979	32.6979	154.668	154.668	0.0441798	0.0441798	0.0187352	0.0187352
4.47	1472.71	1472.71	32.6979	32.6979	155.824	155.824	0.0438229	0.0438229	0.0185923	0.0185923
4.48	1473.08	1473.08	32.6979	32.6979	156.982	156.982	0.0434686	0.0434686	0.0184502	0.0184502
4.49	1473.45	1473.45	32.6979	32.6979	158.142	158.142	0.043117	0.043117	0.0183091	0.0183091
4.5	1473.82	1473.82	32.6979	32.6979	159.303	159.303	0.042768	0.042768	0.0181689	0.0181689
4.51	1474.18	1474.18	32.6979	32.6979	160.467	160.467	0.0424217	0.0424217	0.0180296	0.0180296
4.52	1474.53	1474.53	32.6979	32.6979	161.632	161.632	0.042078	0.042078	0.0178912	0.0178912
4.53	1474.88	1474.88	32.6979	32.6979	162.799	162.799	0.0417369	0.0417369	0.0177537	0.0177537
4.54	1475.23	1475.23	32.6979	32.6979	163.969	163.969	0.0413984	0.0413984	0.0176172	0.0176172
4.55	1475.57	1475.57	32.6979	32.6979	165.14	165.14	0.0410625	0.0410625	0.0174815	0.0174815
4.56	1475.91	1475.91	32.6979	32.6979	166.312	166.312	0.0407292	0.0407292	0.0173468	0.0173468
4.57	1476.24	1476.24	32.6979	32.6979	167.487	167.487	0.0403984	0.0403984	0.0172129	0.0172129
4.58	1476.57	1476.57	32.6979	32.6979	168.663	168.663	0.0400701	0.0400701	0.0170799	0.0170799
4.59	1476.9	1476.9	32.6979	32.6979	169.841	169.841	0.0397443	0.0397443	0.0169479	0.0169479
4.6	1477.22	1477.22	32.6979	32.6979	171.021	171.021	0.039421	0.039421	0.0168167	0.0168167
4.61	1477.54	1477.54	32.6979	32.6979	172.203	172.203	0.0391002	0.0391002	0.0166864	0.0166864
4.62	1477.85	1477.85	32.6979	32.6979	173.386	173.386	0.0387819	0.0387819	0.016557	0.016557
4.63	1478.16	1478.16	32.6979	32.6979	174.571	174.571	0.038466	0.038466	0.0164284	0.0164284
4.64	1478.47	1478.47	32.6979	32.6979	175.758	175.758	0.0381526	0.0381526	0.0163007	0.0163007
4.65	1478.77	1478.77	32.6979	32.6979	176.946	176.946	0.0378415	0.0378415	0.0161739	0.0161739
4.66	1479.07	1479.07	32.6979	32.6979	178.136	178.136	0.0375329	0.0375329	0.016048	0.016048
4.67	1479.36	1479.36	32.6979	32.6979	179.328	179.328	0.0372267	0.0372267	0.0159229	0.0159229
4.68	1479.65	1479.65	32.6979	32.6979	180.521	180.521	0.0369228	0.0369228	0.0157987	0.0157987
4.69	1479.94	1479.94	32.6979	32.6979	181.716	181.716	0.0366212	0.0366212	0.0156754	0.0156754
4.7	1480.23	1480.23	32.6979	32.6979	182.912	182.912	0.0363221	0.0363221	0.0155529	0.0155529
4.71	1480.51	1480.51	32.6979	32.6979	184.11	184.11	0.0360252	0.0360252	0.0154312	0.0154312
4.72	1480.78	1480.78	32.6979	32.6979	185.31	185.31	0.0357306	0.0357306	0.0153104	0.0153104
4.73	1481.06	1481.06	32.6979	32.6979	186.511	186.511	0.0354383	0.0354383	0.0151904	0.0151904
4.74	1481.33	1481.33	32.6979	32.6979	187.713	187.713	0.0351483	0.0351483	0.0150713	0.0150713
4.75	1481.59	1481.59	32.6979	32.6979	188.917	188.917	0.0348606	0.0348606	0.014953	0.014953
4.76	1481.86	1481.86	32.6979	32.6979	190.123	190.123	0.0345751	0.0345751	0.0148355	0.0148355
4.77	1482.12	1482.12	32.6979	32.6979	191.33	191.33	0.0342918	0.0342918	0.0147189	0.0147189
4.78	1482.38	1482.38	32.6979	32.6979	192.539	192.539	0.0340108	0.0340108	0.0146031	0.0146031
4.79	1482.63	1482.63	32.6979	32.6979	193.748	193.748	0.0337319	0.0337319	0.0144881	0.0144881
4.8	1482.88	1482.88	32.6979	32.6979	194.96	194.96	0.0334553	0.0334553	0.0143739	0.0143739
4.81	1483.13	1483.13	32.6979	32.6979	196.173	196.173	0.0331808	0.0331808	0.0142605	0.0142605
4.82	1483.37	1483.37	32.6979	32.6979	197.387	197.387	0.0329084	0.0329084	0.0141479	0.0141479
4.83	1483.61	1483.61	32.6979	32.6979	198.602	198.602	0.0326382	0.0326382	0.0140361	0.0140361
4.84	1483.85	1483.85	32.6979	32.6979	199.819	199.819	0.0323701	0.0323701	0.0139252	0.0139252
4.85	1484.09	1484.09	32.6979	32.6979	201.038	201.038	0.0321041	0.0321041	0.013815	0.013815
4.86	1484.32	1484.32	32.6979	32.6979	202.257	202.257	0.0318403	0.0318403	0.0137056	0.0137056
4.87	1484.55	1484.55	32.6979	32.6979	203.478	203.478	0.0315785	0.0315785	0.013597	0.013597
4.88	1484.77	1484.77	32.6979	32.6979	204.7	204.7	0.0313187	0.0313187	0.0134891	0.0134891
4.89	1485	1485	32.6979	32.6979	205.924	205.924	0.031061	0.031061	0.0133821	0.0133821
4.9	1485.22	1485.22	32.6979	32.6979	207.149	207.149	0.0308054	0.0308054	0.0132758	0.0132758
4.91	1485.44	1485.44	32.6979	32.6979	208.375	208.375	0.0305518	0.0305518	0.0131703	0.0131703
4.92	1485.65	1485.65	32.6979	32.6979	209.603	209.603	0.0303001	0.0303001	0.0130656	0.0130656
4.93	1485.86	1485.86	32.6979	32.6979	210.831	210.831	0.0300505	0.0300505	0.0129616	0.0129616
4.94	1486.07	1486.07	32.6979	32.6979	212.061	212.061	0.0298029	0.0298029	0.0128583	0.0128583
4.95	1486.28	1486.28	32.6979	32.6979	213.292	213.292	0.0295572	0.0295572	0.0127559	0.0127559
4.96	1486.48	1486.48	32.6979	32.6979	214.525	214.525	0.0293134	0.0293134	0.0126541	0.0126541
4.97	1486.69	1486.69	32.6979	32.6979	215.758	215.758	0.0290716	0.0290716	0.0125532	0.0125532
4.98	1486.89	1486.89	32.6979	32.6979	216.993	216.993	0.0288318	0.0288318	0.0124529	0.0124529
4.99	1487.08	1487.08	32.6979	32.6979	218.229	218.229	0.0285938	0.0285938	0.0123534	0.0123534
5	1487.28	1487.28	32.6979	32.6979	219.466	219.466	0.0283577	0.0283577	0.0122546	0.0122546
5.01	1487.47	1487.47	32.6979	32.6979	220.705	220.705	0.0281235	0.0281235	0.0121566	0.0121566
5.02	1487.66	1487.66	32.6979	32.6979	221.944	221.944	0.0278912	0.0278912	0.0120592	0.0120592
5.03	1487.84	1487.84	32.6979	32.6979	223.185	223.185	0.0276607	0.0276607	0.0119626	0.0119626
5.04	1488.03	1488.03	32.6979	32.6979	224.427	224.427	0.0274321	0.0274321	0.0118667	0.0118667
5.05	1488.21	1488.21	32.6979	32.6979	225.669	225.669	0.0272053	0.0272053	0.0117716	0.0117716
5.06	1488.39	1488.39	32.6979	32.6979	226.913	226.913	0.0269803	0.0269803	0.0116771	0.0116771
5.07	1488.57	1488.57	32.6979	32.6979	228.158	228.158	0.0267571	0.0267571	0.0115833	0.0115833
5.08	1488.74	1488.74	32.6979	32.6979	229.404	229.404	0.0265357	0.0265357	0.0114902	0.0114902
5.09	1488.91	1488.91	32.6979	32.6979	230.652	230.652	0.0263161	0.0263161	0.0113979	0.0113979
5.1	1489.08	1489.08	32.6979	32.6979	231.9	231.9	0.0260982	0.0260982	0.0113062	0.0113062
5.11	1489.25	1489.25	32.6979	32.6979	233.149	233.149	0.0258821	0.0258821	0.0112152	0.0112152
5.12	1489.42	1489.42	32.6979	32.6979	234.399	234.399	0.0256677	0.0256677	0.0111249	0.0111249
5.13	1489.58	1489.58	32.6979	32.6979	235.651	235.651	0.0254551	0.0254551	0.0110352	0.0110352
5.14	1489.74	1489.74	32.6979	32.6979	236.903	236.903	0.0252441	0.0252441	0.0109462	0.0109462
5.15	1489.9	1489.9	32.6979	32.6979	238.156	238.156	0.0250349	0.0250349	0.0108579	0.0108579
5.16	1490.06	1490.06	32.6979	32.6979	239.411	239.411	0.0248273	0.0248273	0.0107703	0.0107703
5.17	1490.22	1490.22	32.6979	32.6979	240.666	240.666	0.0246214	0.0246214	0.0106833	0.0106833
5.18	1490.37	1490.37	32.6979	32.6979	241.922	241.922	0.0244172	0.0244172	0.010597	0.010597
5.19	1490.52	1490.52	32.6979	32.6979	243.18	243.18	0.0242146	0.0242146	0.0105113	0.0105113
5.2	1490.67	1490.67	32.6979	32.6979	244.438	244.438	0.0240136	0.0240136	0.0104263	0.0104263
5.21	1490.82	1490.82	32.6979	32.6979	245.697	245.697	0.0238143	0.0238143	0.010342	0.010342
5.22	1490.96	1490.96	32.6979	32.6979	246.957	246.957	0.0236166	0.0236166	0.0102582	0.0102582
5.23	1491.11	1491.11	32.6979	32.6979	248.218	248.218	0.0234204	0.0234204	0.0101751	0.0101751
5.24	1491.25	1491.25	32.6979	32.6979	249.48	249.48	0.0232259	0.0232259	0.0100927	0.0100927
5.25	1491.39	1491.39	32.6979	32.6979	250.743	250.743	0.0230329	0.0230329	0.0100108	0.0100108
5.26	1491.53	1491.53	32.6979	32.6979	252.007	252.007	0.0228415	0.0228415	0.00992962	0.00992962
5.27	1491.66	1491.66	32.6979	32.6979	253.272	253.272	0.0226517	0.0226517	0.00984904	0.00984904
5.28	1491.8	1491.8	32.6979	32.6979	254.537	254.537	0.0224634	0.0224634	0.00976906	0.00976906
5.29	1491.93	1491.93	32.6979	32.6979	255.804	255.804	0.0222766	0.0222766	0.00968971	0.00968971
5.3	1492.06	1492.06	32.6979	32.6979	257.071	257.071	0.0220913	0.0220913	0.00961096	0.00961096
5.31	1492.19	1492.19	32.6979	32.6979	258.339	258.339	0.0219075	0.0219075	0.00953281	0.00953281
5.32	1492.31	1492.31	32.6979	32.6979	259.608	259.608	0.0217253	0.0217253	0.00945526	0.00945526
5.33	1492.44	1492.44	32.6979	32.6979	260.878	260.878	0.0215445	0.0215445	0.00937832	0.00937832
5.34	1492.56	1492.56	32.6979	32.6979	262.148	262.148	0.0213651	0.0213651	0.00930196	0.00930196
5.35	1492.69	1492.69	32.6979	32.6979	263.42	263.42	0.0211873	0.0211873	0.00922619	0.00922619
5.36	1492.81	1492.81	32.6979	32.6979	264.692	264.692	0.0210109	0.0210109	0.00915101	0.00915101
5.37	1492.93	1492.93	32.6979	32.6979	265.965	265.965	0.0208359	0.0208359	0.00907641	0.00907641
5.38	1493.04	1493.04	32.6979	32.6979	267.239	267.239	0.0206623	0.0206623	0.00900239	0.00900239
5.39	1493.16	1493.16	32.6979	32.6979	268.514	268.514	0.0204902	0.0204902	0.00892894	0.00892894
5.4	1493.27	1493.27	32.6979	32.6979	269.789	269.789	0.0203194	0.0203194	0.00885606	0.00885606
5.41	1493.38	1493.38	32.6979	32.6979	271.065	271.065	0.0201501	0.0201501	0.00878374	0.00878374
5.42	1493.5	1493.5	32.6979	32.6979	272.342	272.342	0.0199821	0.0199821	0.00871199	0.00871199
5.43	1493.6	1493.6	32.6979	32.6979	273.62	273.62	0.0198155	0.0198155	0.00864079	0.00864079
5.44	1493.71	1493.71	32.6979	32.6979	274.899	274.899	0.0196503	0.0196503	0.00857015	0.00857015
5.45	1493.82	1493.82	32.6979	32.6979	276.178	276.178	0.0194864	0.0194864	0.00850006	0.00850006
5.46	1493.92	1493.92	32.6979	32.6979	277.458	277.458	0.0193238	0.0193238	0.00843051	0.00843051
5.47	1494.03	1494.03	32.6979	32.6979	278.738	278.738	0.0191626	0.0191626	0.00836151	0.00836151
5.48	1494.13	1494.13	32.6979	32.6979	280.02	280.02	0.0190027	0.0190027	0.00829305	0.00829305
5.49	1494.23	1494.23	32.6979	32.6979	281.302	281.302	0.0188441	0.0188441	0.00822512	0.00822512
5.5	1494.33	1494.33	32.6979	32.6979	282.585	282.585	0.0186868	0.0186868	0.00815772	0.00815772
5.51	1494.43	1494.43	32.6979	32.6979	283.868	283.868	0.0185308	0.0185308	0.00809086	0.00809086
5.52	1494.52	1494.52	32.6979	32.6979	285.152	285.152	0.0183761	0.0183761	0.00802451	0.00802451
5.53	1494.62	1494.62	32.6979	32.6979	286.437	286.437	0.0182226	0.0182226	0.00795869	0.00795869
5.54	1494.71	1494.71	32.6979	32.6979	287.723	287.723	0.0180704	0.0180704	0.00789338	0.00789338
5.55	1494.81	1494.81	32.6979	32.6979	289.009	289.009	0.0179194	0.0179194	0.00782859	0.00782859
5.56	1494.9	1494.9	32.6979	32.6979	290.296	290.296	0.0177697	0.0177697	0.00776431	0.00776431
5.57	1494.99	1494.99	32.6979	32.6979	291.584	291.584	0.0176212	0.0176212	0.00770053	0.00770053
5.58	1495.08	1495.08	32.6979	32.6979	292.872	292.872	0.017474	0.017474	0.00763726	0.00763726
5.59	1495.16	1495.16	32.6979	32.6979	294.161	294.161	0.0173279	0.0173279	0.00757449	0.00757449
5.6	1495.25	1495.25	32.6979	32.6979	295.45	295.45	0.017183	0.017183	0.00751221	0.00751221
5.61	1495.34	1495.34	32.6979	32.6979	296.74	296.74	0.0170394	0.0170394	0.00745042	0.00745042
5.62	1495.42	1495.42	32.6979	32.6979	298.031	298.031	0.0168969	0.0168969	0.00738912	0.00738912
5.63	1495.5	1495.5	32.6979	32.6979	299.322	299.322	0.0167556	0.0167556	0.00732831	0.00732831
5.64	1495.58	1495.58	32.6979	32.6979	300.614	300.614	0.0166154	0.0166154	0.00726798	0.00726798
5.65	1495.66	1495.66	32.698	32.698	301.907	301.907	0.0164764	0.0164764	0.00720812	0.00720812
5.66	1495.74	1495.74	32.698	32.698	303.2	303.2	0.0163386	0.0163386	0.00714875	0.00714875
5.67	1495.82	1495.82	32.698	32.698	304.493	304.493	0.0162018	0.0162018	0.00708984	0.00708984
5.68	1495.9	1495.9	32.698	32.698	305.788	305.788	0.0160662	0.0160662	0.0070314	0.0070314
5.69	1495.97	1495.97	32.698	32.698	307.083	307.083	0.0159318	0.0159318	0.00697342	0.00697342
5.7	1496.05	1496.05	32.698	32.698	308.378	308.378	0.0157984	0.0157984	0.00691591	0.00691591
5.71	1496.12	1496.12	32.698	32.698	309.674	309.674	0.0156661	0.0156661	0.00685885	0.00685885
5.72	1496.19	1496.19	32.698	32.698	310.971	310.971	0.0155349	0.0155349	0.00680225	0.00680225
5.73	1496.27	1496.27	32.698	32.698	312.268	312.268	0.0154049	0.0154049	0.0067461	0.0067461
5.74	1496.34	1496.34	32.698	32.698	313.566	313.566	0.0152758	0.0152758	0.0066904	0.0066904
5.75	1496.41	1496.41	32.698	32.698	314.864	314.864	0.0151479	0.0151479	0.00663514	0.00663514
5.76	1496.48	1496.48	32.698	32.698	316.163	316.163	0.015021	0.015021	0.00658033	0.00658033
5.77	1496.54	1496.54	32.698	32.698	317.462	317.462	0.0148951	0.0148951	0.00652595	0.00652595
5.78	1496.61	1496.61	32.698	32.698	318.762	318.762	0.0147703	0.0147703	0.006472	0.006472
5.79	1496.67	1496.67	32.698	32.698	320.062	320.062	0.0146465	0.0146465	0.00641849	0.00641849
5.8	1496.74	1496.74	32.698	32.698	321.363	321.363	0.0145238	0.0145238	0.00636541	0.00636541
5.81	1496.8	1496.8	32.698	32.698	322.664	322.664	0.014402	0.014402	0.00631275	0.00631275
5.82	1496.87	1496.87	32.698	32.698	323.966	323.966	0.0142813	0.0142813	0.00626052	0.00626052
5.83	1496.93	1496.93	32.698	32.698	325.269	325.269	0.0141616	0.0141616	0.0062087	0.0062087
5.84	1496.99	1496.99	32.698	32.698	326.571	326.571	0.0140428	0.0140428	0.0061573	0.0061573
5.85	1497.05	1497.05	32.698	32.698	327.875	327.875	0.013925	0.013925	0.00610631	0.00610631
5.86	1497.11	1497.11	32.698	32.698	329.179	329.179	0.0138083	0.0138083	0.00605573	0.00605573
5.87	1497.17	1497.17	32.698	32.698	330.483	330.483	0.0136924	0.0136924	0.00600556	0.00600556
5.88	1497.22	1497.22	32.698	32.698	331.788	331.788	0.0135776	0.0135776	0.0059558	0.0059558
5.89	1497.28	1497.28	32.698	32.698	333.093	333.093	0.0134637	0.0134637	0.00590643	0.00590643
5.9	1497.34	1497.34	32.698	32.698	334.399	334.399	0.0133507	0.0133507	0.00585746	0.00585746
5.91	1497.39	1497.39	32.698	32.698	335.705	335.705	0.0132387	0.0132387	0.00580889	0.00580889
5.92	1497.44	1497.44	32.698	32.698	337.012	337.012	0.0131276	0.0131276	0.00576071	0.00576071
5.93	1497.5	1497.5	32.698	32.698	338.319	338.319	0.0130174	0.0130174	0.00571291	0.00571291
5.94	1497.55	1497.55	32.698	32.698	339.626	339.626	0.0129081	0.0129081	0.00566551	0.00566551
5.95	1497.6	1497.6	32.698	32.698	340.934	340.934	0.0127998	0.0127998	0.00561848	0.00561848
5.96	1497.65	1497.65	32.698	32.698	342.243	342.243	0.0126923	0.0126923	0.00557184	0.00557184
5.97	1497.7	1497.7	32.698	32.698	343.552	343.552	0.0125857	0.0125857	0.00552557	0.00552557
5.98	1497.75	1497.75	32.698	32.698	344.861	344.861	0.0124801	0.0124801	0.00547968	0.00547968
5.99	1497.8	1497.8	32.698	32.698	346.171	346.171	0.0123753	0.0123753	0.00543416	0.00543416
6	1497.85	1497.85	32.698	32.698	347.481	347.481	0.0122713	0.0122713	0.005389	0.005389
6.01	1497.89	1497.89	32.698	32.698	348.791	348.791	0.0121683	0.0121683	0.00534422	0.00534422
6.02	1497.94	1497.94	32.698	32.698	350.102	350.102	0.0120661	0.0120661	0.00529979	0.00529979
6.03	1497.99	1497.99	32.698	32.698	351.414	351.414	0.0119647	0.0119647	0.00525573	0.00525573
6.04	1498.03	1498.03	32.698	32.698	352.726	352.726	0.0118642	0.0118642	0.00521202	0.00521202
6.05	1498.08	1498.08	32.698	32.698	354.038	354.038	0.0117645	0.0117645	0.00516867	0.00516867
6.06	1498.12	1498.12	32.698	32.698	355.35	355.35	0.0116656	0.0116656	0.00512568	0.00512568
6.07	1498.16	1498.16	32.698	32.698	356.663	356.663	0.0115676	0.0115676	0.00508303	0.00508303
6.08	1498.2	1498.2	32.698	32.698	357.977	357.977	0.0114704	0.0114704	0.00504072	0.00504072
6.09	1498.25	1498.25	32.698	32.698	359.29	359.29	0.011374	0.011374	0.00499877	0.00499877
6.1	1498.29	1498.29	32.698	32.698	360.605	360.605	0.0112784	0.0112784	0.00495715	0.00495715
6.11	1498.33	1498.33	32.698	32.698	361.919	361.919	0.0111836	0.0111836	0.00491587	0.00491587
6.12	1498.37	1498.37	32.698	32.698	363.234	363.234	0.0110896	0.0110896	0.00487493	0.00487493
6.13	1498.4	1498.4	32.698	32.698	364.549	364.549	0.0109963	0.0109963	0.00483432	0.00483432
6.14	1498.44	1498.44	32.698	32.698	365.865	365.865	0.0109039	0.0109039	0.00479404	0.00479404
6.15	1498.48	1498.48	32.698	32.698	367.181	367.181	0.0108122	0.0108122	0.0047541	0.0047541
6.16	1498.52	1498.52	32.698	32.698	368.497	368.497	0.0107212	0.0107212	0.00471447	0.00471447
6.17	1498.55	1498.55	32.698	32.698	369.814	369.814	0.0106311	0.0106311	0.00467517	0.00467517
6.18	1498.59	1498.59	32.698	32.698	371.131	371.131	0.0105417	0.0105417	0.0046362	0.0046362
6.19	1498.63	1498.63	32.698	32.698	372.448	372.448	0.010453	0.010453	0.00459754	0.00459754
6.2	1498.66	1498.66	32.698	32.698	373.766	373.766	0.0103651	0.0103651	0.00455919	0.00455919
6.21	1498.69	1498.69	32.698	32.698	375.084	375.084	0.0102779	0.0102779	0.00452116	0.00452116
6.22	1498.73	1498.73	32.698	32.698	376.402	376.402	0.0101914	0.0101914	0.00448344	0.00448344
6.23	1498.76	1498.76	32.698	32.698	377.721	377.721	0.0101057	0.0101057	0.00444603	0.00444603
6.24	1498.79	1498.79	32.698	32.698	379.04	379.04	0.0100206	0.0100206	0.00440893	0.00440893
6.25	1498.83	1498.83	32.698	32.698	380.359	380.359	0.0099363	0.0099363	0.00437213	0.00437213
6.26	1498.86	1498.86	32.698	32.698	381.679	381.679	0.00985268	0.00985268	0.00433563	0.00433563
6.27	1498.89	1498.89	32.698	32.698	382.998	382.998	0.00976977	0.00976977	0.00429943	0.00429943
6.28	1498.92	1498.92	32.698	32.698	384.319	384.319	0.00968754	0.00968754	0.00426353	0.00426353
6.29	1498.95	1498.95	32.698	32.698	385.639	385.639	0.009606	0.009606	0.00422792	0.00422792
6.3	1498.98	1498.98	32.698	32.698	386.96	386.96	0.00952514	0.00952514	0.0041926	0.0041926
6.31	1499.01	1499.01	32.698	32.698	388.281	388.281	0.00944496	0.00944496	0.00415757	0.00415757
6.32	1499.03	1499.03	32.698	32.698	389.603	389.603	0.00936544	0.00936544	0.00412283	0.00412283
6.33	1499.06	1499.06	32.698	32.698	390.925	390.925	0.00928659	0.00928659	0.00408838	0.00408838
6.34	1499.09	1499.09	32.698	32.698	392.247	392.247	0.0092084	0.0092084	0.00405421	0.00405421
6.35	1499.12	1499.12	32.698	32.698	393.569	393.569	0.00913087	0.00913087	0.00402032	0.00402032
6.36	1499.14	1499.14	32.698	32.698	394.892	394.892	0.00905398	0.00905398	0.00398671	0.00398671
6.37	1499.17	1499.17	32.698	32.698	396.215	396.215	0.00897774	0.00897774	0.00395337	0.00395337
6.38	1499.19	1499.19	32.698	32.698	397.538	397.538	0.00890213	0.00890213	0.00392031	0.00392031
6.39	1499.22	1499.22	32.698	32.698	398.862	398.862	0.00882715	0.00882715	0.00388752	0.00388752
6.4	1499.24	1499.24	32.698	32.698	400.185	400.185	0.00875281	0.00875281	0.003855	0.003855
6.41	1499.27	1499.27	32.698	32.698	401.509	401.509	0.00867908	0.00867908	0.00382275	0.00382275
6.42	1499.29	1499.29	32.698	32.698	402.834	402.834	0.00860597	0.00860597	0.00379077	0.00379077
6.43	1499.32	1499.32	32.698	32.698	404.158	404.158	0.00853348	0.00853348	0.00375905	0.00375905
6.44	1499.34	1499.34	32.698	32.698	405.483	405.483	0.00846159	0.00846159	0.00372758	0.00372758
6.45	1499.36	1499.36	32.698	32.698	406.808	406.808	0.0083903	0.0083903	0.00369638	0.00369638
6.46	1499.38	1499.38	32.698	32.698	408.134	408.134	0.00831961	0.00831961	0.00366544	0.00366544
6.47	1499.4	1499.4	32.698	32.698	409.459	409.459	0.00824951	0.00824951	0.00363475	0.00363475
6.48	1499.43	1499.43	32.698	32.698	410.785	410.785	0.00817999	0.00817999	0.00360432	0.00360432
6.49	1499.45	1499.45	32.698	32.698	412.111	412.111	0.00811106	0.00811106	0.00357413	0.00357413
6.5	1499.47	1499.47	32.698	32.698	413.438	413.438	0.00804271	0.00804271	0.0035442	0.0035442
6.51	1499.49	1499.49	32.698	32.698	414.764	414.764	0.00797493	0.00797493	0.00351451	0.00351451
6.52	1499.51	1499.51	32.698	32.698	416.091	416.091	0.00790772	0.00790772	0.00348507	0.00348507
6.53	1499.53	1499.53	32.698	32.698	417.418	417.418	0.00784107	0.00784107	0.00345587	0.00345587
6.54	1499.55	1499.55	32.698	32.698	418.746	418.746	0.00777498	0.00777498	0.00342691	0.00342691
6.55	1499.56	1499.56	32.698	32.698	420.073	420.073	0.00770944	0.00770944	0.00339819	0.00339819
6.56	1499.58	1499.58	32.698	32.698	421.401	421.401	0.00764446	0.00764446	0.00336971	0.00336971
6.57	1499.6	1499.6	32.698	32.698	422.729	422.729	0.00758001	0.00758001	0.00334146	0.00334146
6.58	1499.62	1499.62	32.698	32.698	424.058	424.058	0.00751611	0.00751611	0.00331345	0.00331345
6.59	1499.64	1499.64	32.698	32.698	425.386	425.386	0.00745275	0.00745275	0.00328567	0.00328567
6.6	1499.65	1499.65	32.698	32.698	426.715	426.715	0.00738991	0.00738991	0.00325812	0.00325812
6.61	1499.67	1499.67	32.698	32.698	428.044	428.044	0.0073276	0.0073276	0.0032308	0.0032308
6.62	1499.69	1499.69	32.698	32.698	429.373	429.373	0.00726582	0.00726582	0.0032037	0.0032037
6.63	1499.7	1499.7	32.698	32.698	430.702	430.702	0.00720455	0.00720455	0.00317683	0.00317683
6.64	1499.72	1499.72	32.698	32.698	432.032	432.032	0.0071438	0.0071438	0.00315018	0.00315018
6.65	1499.73	1499.73	32.698	32.698	433.362	433.362	0.00708355	0.00708355	0.00312376	0.00312376
6.66	1499.75	1499.75	32.698	32.698	434.692	434.692	0.00702382	0.00702382	0.00309755	0.00309755
6.67	1499.76	1499.76	32.698	32.698	436.022	436.022	0.00696458	0.00696458	0.00307156	0.00307156
6.68	1499.78	1499.78	32.698	32.698	437.352	437.352	0.00690584	0.00690584	0.00304578	0.00304578
6.69	1499.79	1499.79	32.698	32.698	438.683	438.683	0.00684759	0.00684759	0.00302022	0.00302022
6.7	1499.81	1499.81	32.698	32.698	440.014	440.014	0.00678984	0.00678984	0.00299487	0.00299487
6.71	1499.82	1499.82	32.698	32.698	441.345	441.345	0.00673257	0.00673257	0.00296973	0.00296973
6.72	1499.83	1499.83	32.698	32.698	442.676	442.676	0.00667577	0.00667577	0.0029448	0.0029448
6.73	1499.85	1499.85	32.698	32.698	444.008	444.008	0.00661946	0.00661946	0.00292007	0.00292007
6.74	1499.86	1499.86	32.698	32.698	445.339	445.339	0.00656362	0.00656362	0.00289556	0.00289556
6.75	1499.87	1499.87	32.698	32.698	446.671	446.671	0.00650824	0.00650824	0.00287124	0.00287124
6.76	1499.88	1499.88	32.698	32.698	448.003	448.003	0.00645334	0.00645334	0.00284713	0.00284713
6.77	1499.89	1499.89	32.698	32.698	449.335	449.335	0.00639889	0.00639889	0.00282322	0.00282322
6.78	1499.91	1499.91	32.698	32.698	450.668	450.668	0.0063449	0.0063449	0.0027995	0.0027995
6.79	1499.92	1499.92	32.698	32.698	452	452	0.00629137	0.00629137	0.00277599	0.00277599
6.8	1499.93	1499.93	32.698	32.698	453.333	453.333	0.00623828	0.00623828	0.00275267	0.00275267
6.81	1499.94	1499.94	32.698	32.698	454.666	454.666	0.00618564	0.00618564	0.00272954	0.00272954
6.82	1499.95	1499.95	32.698	32.698	455.999	455.999	0.00613344	0.00613344	0.00270661	0.00270661
6.83	1499.96	1499.96	32.698	32.698	457.332	457.332	0.00608168	0.00608168	0.00268386	0.00268386
6.84	1499.97	1499.97	32.698	32.698	458.666	458.666	0.00603036	0.00603036	0.00266131	0.00266131
6.85	1499.98	1499.98	32.698	32.698	459.999	459.999	0.00597947	0.00597947	0.00263894	0.00263894
6.86	1499.99	1499.99	32.698	32.698	461.333	461.333	0.005929	0.005929	0.00261676	0.00261676
6.87	1500	1500	32.698	32.698	462.667	462.667	0.00587896	0.00587896	0.00259477	0.00259477
6.88	1500.01	1500.01	32.698	32.698	464.001	464.001	0.00582934	0.00582934	0.00257295	0.00257295
6.89	1500.02	1500.02	32.698	32.698	465.336	465.336	0.00578014	0.00578014	0.00255132	0.00255132
6.9	1500.03	1500.03	32.698	32.698	466.67	466.67	0.00573135	0.00573135	0.00252987	0.00252987
6.91	1500.04	1500.04	32.698	32.698	468.005	468.005	0.00568298	0.00568298	0.0025086	0.0025086
6.92	1500.04	1500.04	32.698	32.698	469.34	469.34	0.005635	0.005635	0.00248751	0.00248751
6.93	1500.05	1500.05	32.698	32.698	470.674	470.674	0.00558744	0.00558744	0.00246659	0.00246659
6.94	1500.06	1500.06	32.698	32.698	472.01	472.01	0.00554027	0.00554027	0.00244584	0.00244584
6.95	1500.07	1500.07	32.698	32.698	473.345	473.345	0.0054935	0.0054935	0.00242527	0.00242527
6.96	1500.08	1500.08	32.698	32.698	474.68	474.68	0.00544712	0.00544712	0.00240487	0.00240487
6.97	1500.08	1500.08	32.698	32.698	476.016	476.016	0.00540113	0.00540113	0.00238464	0.00238464
6.98	1500.09	1500.09	32.698	32.698	477.351	477.351	0.00535553	0.00535553	0.00236458	0.00236458
6.99	1500.1	1500.1	32.698	32.698	478.687	478.687	0.00531032	0.00531032	0.00234469	0.00234469
7	1500.1	1500.1	32.698	32.698	480.023	480.023	0.00526548	0.00526548	0.00232496	0.00232496
7.01	1500.11	1500.11	32.698	32.698	481.359	481.359	0.00522102	0.00522102	0.0023054	0.0023054
7.02	1500.12	1500.12	32.698	32.698	482.696	482.696	0.00517694	0.00517694	0.002286	0.002286
7.03	1500.12	1500.12	32.698	32.698	484.032	484.032	0.00513322	0.00513322	0.00226676	0.00226676
7.04	1500.13	1500.13	32.698	32.698	485.369	485.369	0.00508988	0.00508988	0.00224768	0.00224768
7.05	1500.14	1500.14	32.698	32.698	486.705	486.705	0.0050469	0.0050469	0.00222877	0.00222877
7.06	1500.14	1500.14	32.698	32.698	488.042	488.042	0.00500428	0.00500428	0.00221001	0.00221001
7.07	1500.15	1500.15	32.698	32.698	489.379	489.379	0.00496202	0.00496202	0.0021914	0.0021914
7.08	1500.15	1500.15	32.698	32.698	490.716	490.716	0.00492011	0.00492011	0.00217296	0.00217296
7.09	1500.16	1500.16	32.698	32.698	492.054	492.054	0.00487856	0.00487856	0.00215466	0.00215466
7.1	1500.16	1500.16	32.698	32.698	493.391	493.391	0.00483736	0.00483736	0.00213652	0.00213652
7.11	1500.17	1500.17	32.698	32.698	494.728	494.728	0.0047965	0.0047965	0.00211854	0.00211854
7.12	1500.17	1500.17	32.698	32.698	496.066	496.066	0.00475599	0.00475599	0.0021007	0.0021007
7.13	1500.18	1500.18	32.698	32.698	497.404	497.404	0.00471582	0.00471582	0.00208301	0.00208301
7.14	1500.18	1500.18	32.698	32.698	498.742	498.742	0.00467599	0.00467599	0.00206547	0.00206547
7.15	1500.19	1500.19	32.698	32.698	500.08	500.08	0.0046365	0.0046365	0.00204807	0.00204807
7.16	1500.19	1500.19	32.698	32.698	501.418	501.418	0.00459733	0.00459733	0.00203082	0.00203082
7.17	1500.19	1500.19	32.698	32.698	502.756	502.756	0.0045585	0.0045585	0.00201372	0.00201372
7.18	1500.2	1500.2	32.698	32.698	504.095	504.095	0.00451999	0.00451999	0.00199676	0.00199676
7.19	1500.2	1500.2	32.698	32.698	505.433	505.433	0.00448181	0.00448181	0.00197994	0.00197994
7.2	1500.21	1500.21	32.698	32.698	506.772	506.772	0.00444395	0.00444395	0.00196326	0.00196326
7.21	1500.21	1500.21	32.698	32.698	508.11	508.11	0.00440641	0.00440641	0.00194672	0.00194672
7.22	1500.21	1500.21	32.698	32.698	509.449	509.449	0.00436918	0.00436918	0.00193032	0.00193032
7.23	1500.22	1500.22	32.698	32.698	510.788	510.788	0.00433227	0.00433227	0.00191406	0.00191406
7.24	1500.22	1500.22	32.698	32.698	512.127	512.127	0.00429567	0.00429567	0.00189793	0.00189793
7.25	1500.22	1500.22	32.698	32.698	513.466	513.466	0.00425938	0.00425938	0.00188194	0.00188194
7.26	1500.22	1500.22	32.698	32.698	514.806	514.806	0.0042234	0.0042234	0.00186608	0.00186608
7.27	1500.23	1500.23	32.698	32.698	516.145	516.145	0.00418771	0.00418771	0.00185035	0.00185035
7.28	1500.23	1500.23	32.698	32.698	517.485	517.485	0.00415233	0.00415233	0.00183476	0.00183476
7.29	1500.23	1500.23	32.698	32.698	518.824	518.824	0.00411725	0.00411725	0.0018193	0.0018193
7.3	1500.23	1500.23	32.698	32.698	520.164	520.164	0.00408246	0.00408246	0.00180396	0.00180396
7.31	1500.24	1500.24	32.698	32.698	521.504	521.504	0.00404797	0.00404797	0.00178876	0.00178876
7.32	1500.24	1500.24	32.698	32.698	522.844	522.844	0.00401376	0.00401376	0.00177368	0.00177368
7.33	1500.24	1500.24	32.698	32.698	524.184	524.184	0.00397985	0.00397985	0.00175873	0.00175873
7.34	1500.24	1500.24	32.698	32.698	525.524	525.524	0.00394622	0.00394622	0.00174391	0.00174391
7.35	1500.24	1500.24	32.698	32.698	526.864	526.864	0.00391287	0.00391287	0.0017292	0.0017292
7.36	1500.25	1500.25	32.698	32.698	528.205	528.205	0.00387981	0.00387981	0.00171463	0.00171463
7.37	1500.25	1500.25	32.698	32.698	529.545	529.545	0.00384702	0.00384702	0.00170017	0.00170017
7.38	1500.25	1500.25	32.698	32.698	530.886	530.886	0.00381451	0.00381451	0.00168584	0.00168584
7.39	1500.25	1500.25	32.698	32.698	532.226	532.226	0.00378227	0.00378227	0.00167162	0.00167162
7.4	1500.25	1500.25	32.698	32.698	533.567	533.567	0.00375031	0.00375031	0.00165753	0.00165753
7.41	1500.25	1500.25	32.698	32.698	534.908	534.908	0.00371862	0.00371862	0.00164355	0.00164355
7.42	1500.25	1500.25	32.698	32.698	536.249	536.249	0.00368719	0.00368719	0.00162969	0.00162969
7.43	1500.26	1500.26	32.698	32.698	537.59	537.59	0.00365603	0.00365603	0.00161595	0.00161595
7.44	1500.26	1500.26	32.698	32.698	538.931	538.931	0.00362513	0.00362513	0.00160232	0.00160232
7.45	1500.26	1500.26	32.698	32.698	540.272	540.272	0.00359449	0.00359449	0.0015888	0.0015888
7.46	1500.26	1500.26	32.698	32.698	541.613	541.613	0.00356411	0.00356411	0.0015754	0.0015754
7.47	1500.26	1500.26	32.698	32.698	542.955	542.955	0.00353399	0.00353399	0.00156212	0.00156212
7.48	1500.26	1500.26	32.698	32.698	544.296	544.296	0.00350412	0.00350412	0.00154894	0.00154894
7.49	1500.26	1500.26	32.698	32.698	545.638	545.638	0.0034745	0.0034745	0.00153588	0.00153588
7.5	1500.26	1500.26	32.698	32.698	546.979	546.979	0.00344513	0.00344513	0.00152292	0.00152292
7.51	1500.26	1500.26	32.698	32.698	548.321	548.321	0.00341601	0.00341601	0.00151007	0.00151007
7.52	1500.26	1500.26	32.698	32.698	549.663	549.663	0.00338714	0.00338714	0.00149733	0.00149733
7.53	1500.26	1500.26	32.698	32.698	551.005	551.005	0.00335851	0.00335851	0.0014847	0.0014847
7.54	1500.26	1500.26	32.698	32.698	552.347	552.347	0.00333012	0.00333012	0.00147218	0.00147218
7.55	1500.26	1500.26	32.698	32.698	553.689	553.689	0.00330197	0.00330197	0.00145975	0.00145975
7.56	1500.26	1500.26	32.698	32.698	555.031	555.031	0.00327406	0.00327406	0.00144744	0.00144744
7.57	1500.26	1500.26	32.698	32.698	556.373	556.373	0.00324638	0.00324638	0.00143523	0.00143523
7.58	1500.26	1500.26	32.698	32.698	557.716	557.716	0.00321894	0.00321894	0.00142311	0.00142311
7.59	1500.26	1500.26	32.698	32.698	559.058	559.058	0.00319173	0.00319173	0.00141111	0.00141111
7.6	1500.26	1500.26	32.698	32.698	560.4	560.4	0.00316475	0.00316475	0.0013992	0.0013992
7.61	1500.26	1500.26	32.698	32.698	561.743	561.743	0.00313799	0.00313799	0.00138739	0.00138739
7.62	1500.26	1500.26	32.698	32.698	563.086	563.086	0.00311147	0.00311147	0.00137568	0.00137568
7.63	1500.26	1500.26	32.698	32.698	564.428	564.428	0.00308516	0.00308516	0.00136407	0.00136407
7.64	1500.26	1500.26	32.698	32.698	565.771	565.771	0.00305908	0.00305908	0.00135256	0.00135256
7.65	1500.26	1500.26	32.698	32.698	567.114	567.114	0.00303322	0.00303322	0.00134115	0.00134115
7.66	1500.26	1500.26	32.698	32.698	568.457	568.457	0.00300757	0.00300757	0.00132983	0.00132983
7.67	1500.25	1500.25	32.698	32.698	569.8	569.8	0.00298215	0.00298215	0.0013186	0.0013186
7.68	1500.25	1500.25	32.698	32.698	571.143	571.143	0.00295693	0.00295693	0.00130747	0.00130747
7.69	1500.25	1500.25	32.698	32.698	572.486	572.486	0.00293193	0.00293193	0.00129644	0.00129644
7.7	1500.25	1500.25	32.698	32.698	573.829	573.829	0.00290715	0.00290715	0.00128549	0.00128549
7.71	1500.25	1500.25	32.698	32.698	575.172	575.172	0.00288257	0.00288257	0.00127464	0.00127464
7.72	1500.25	1500.25	32.698	32.698	576.516	576.516	0.00285819	0.00285819	0.00126388	0.00126388
7.73	1500.25	1500.25	32.698	32.698	577.859	577.859	0.00283403	0.00283403	0.00125321	0.00125321
7.74	1500.25	1500.25	32.698	32.698	579.202	579.202	0.00281007	0.00281007	0.00124263	0.00124263
7.75	1500.25	1500.25	32.698	32.698	580.546	580.546	0.00278631	0.00278631	0.00123214	0.00123214
7.76	1500.24	1500.24	32.698	32.698	581.889	581.889	0.00276275	0.00276275	0.00122174	0.00122174
7.77	1500.24	1500.24	32.698	32.698	583.233	583.233	0.00273939	0.00273939	0.00121142	0.00121142
7.78	1500.24	1500.24	32.698	32.698	584.577	584.577	0.00271622	0.00271622	0.00120119	0.00120119
7.79	1500.24	1500.24	32.698	32.698	585.921	585.921	0.00269326	0.00269326	0.00119105	0.00119105
7.8	1500.24	1500.24	32.698	32.698	587.264	587.264	0.00267048	0.00267048	0.00118099	0.00118099
7.81	1500.24	1500.24	32.698	32.698	588.608	588.608	0.0026479	0.0026479	0.00117102	0.00117102
7.82	1500.24	1500.24	32.698	32.698	589.952	589.952	0.00262551	0.00262551	0.00116113	0.00116113
7.83	1500.23	1500.23	32.698	32.698	591.296	591.296	0.00260331	0.00260331	0.00115133	0.00115133
7.84	1500.23	1500.23	32.698	32.698	592.64	592.64	0.0025813	0.0025813	0.00114161	0.00114161
7.85	1500.23	1500.23	32.698	32.698	593.984	593.984	0.00255947	0.00255947	0.00113197	0.00113197
7.86	1500.23	1500.23	32.698	32.698	595.329	595.329	0.00253783	0.00253783	0.00112241	0.00112241
7.87	1500.23	1500.23	32.698	32.698	596.673	596.673	0.00251636	0.00251636	0.00111293	0.00111293
7.88	1500.22	1500.22	32.698	32.698	598.017	598.017	0.00249509	0.00249509	0.00110353	0.00110353
7.89	1500.22	1500.22	32.698	32.698	599.362	599.362	0.00247399	0.00247399	0.00109421	0.00109421
7.9	1500.22	1500.22	32.698	32.698	600.706	600.706	0.00245306	0.00245306	0.00108497	0.00108497
7.91	1500.22	1500.22	32.698	32.698	602.05	602.05	0.00243232	0.00243232	0.0010758	0.0010758
7.92	1500.22	1500.22	32.698	32.698	603.395	603.395	0.00241175	0.00241175	0.00106672	0.00106672
7.93	1500.21	1500.21	32.698	32.698	604.74	604.74	0.00239135	0.00239135	0.00105771	0.00105771
7.94	1500.21	1500.21	32.698	32.698	606.084	606.084	0.00237113	0.00237113	0.00104877	0.00104877
7.95	1500.21	1500.21	32.698	32.698	607.429	607.429	0.00235108	0.00235108	0.00103991	0.00103991
7.96	1500.21	1500.21	32.698	32.698	608.774	608.774	0.00233119	0.00233119	0.00103113	0.00103113
7.97	1500.21	1500.21	32.698	32.698	610.118	610.118	0.00231148	0.00231148	0.00102242	0.00102242
7.98	1500.2	1500.2	32.698	32.698	611.463	611.463	0.00229193	0.00229193	0.00101378	0.00101378
7.99	1500.2	1500.2	32.698	32.698	612.808	612.808	0.00227255	0.00227255	0.00100522	0.00100522
8	1500.2	1500.2	32.698	32.698	614.153	614.153	0.00225333	0.00225333	0.000996726	0.000996726
8.01	1500.2	1500.2	32.698	32.698	615.498	615.498	0.00223427	0.00223427	0.000988305	0.000988305
8.02	1500.19	1500.19	32.698	32.698	616.843	616.843	0.00221537	0.00221537	0.000979956	0.000979956
8.03	1500.19	1500.19	32.698	32.698	618.188	618.188	0.00219664	0.00219664	0.000971677	0.000971677
8.04	1500.19	1500.19	32.698	32.698	619.533	619.533	0.00217806	0.00217806	0.000963468	0.000963468
8.05	1500.19	1500.19	32.698	32.698	620.878	620.878	0.00215964	0.00215964	0.000955328	0.000955328
8.06	1500.18	1500.18	32.698	32.698	622.224	622.224	0.00214137	0.00214137	0.000947256	0.000947256
8.07	1500.18	1500.18	32.698	32.698	623.569	623.569	0.00212326	0.00212326	0.000939253	0.000939253
8.08	1500.18	1500.18	32.698	32.698	624.914	624.914	0.0021053	0.0021053	0.000931317	0.000931317
8.09	1500.18	1500.18	32.698	32.698	626.26	626.26	0.00208749	0.00208749	0.000923448	0.000923448
8.1	1500.17	1500.17	32.698	32.698	627.605	627.605	0.00206984	0.00206984	0.000915645	0.000915645
8.11	1500.17	1500.17	32.698	32.698	628.951	628.951	0.00205233	0.00205233	0.000907908	0.000907908
8.12	1500.17	1500.17	32.698	32.698	630.296	630.296	0.00203497	0.00203497	0.000900236	0.000900236
8.13	1500.17	1500.17	32.698	32.698	631.642	631.642	0.00201776	0.00201776	0.000892629	0.000892629
8.14	1500.16	1500.16	32.698	32.698	632.987	632.987	0.00200069	0.00200069	0.000885086	0.000885086
8.15	1500.16	1500.16	32.698	32.698	634.333	634.333	0.00198377	0.00198377	0.000877607	0.000877607
8.16	1500.16	1500.16	32.698	32.698	635.678	635.678	0.00196699	0.00196699	0.000870191	0.000870191
8.17	1500.16	1500.16	32.698	32.698	637.024	637.024	0.00195035	0.00195035	0.000862837	0.000862837
8.18	1500.15	1500.15	32.698	32.698	638.37	638.37	0.00193385	0.00193385	0.000855545	0.000855545
8.19	1500.15	1500.15	32.698	32.698	639.716	639.716	0.0019175	0.0019175	0.000848315	0.000848315
8.2	1500.15	1500.15	32.698	32.698	641.062	641.062	0.00190128	0.00190128	0.000841146	0.000841146
8.21	1500.14	1500.14	32.698	32.698	642.407	642.407	0.00188519	0.00188519	0.000834037	0.000834037
8.22	1500.14	1500.14	32.698	32.698	643.753	643.753	0.00186925	0.00186925	0.000826988	0.000826988
8.23	1500.14	1500.14	32.698	32.698	645.099	645.099	0.00185343	0.00185343	0.000819999	0.000819999
8.24	1500.14	1500.14	32.698	32.698	646.445	646.445	0.00183776	0.00183776	0.000813069	0.000813069
8.25	1500.13	1500.13	32.698	32.698	647.791	647.791	0.00182221	0.00182221	0.000806197	0.000806197
8.26	1500.13	1500.13	32.698	32.698	649.137	649.137	0.0018068	0.0018068	0.000799383	0.000799383
8.27	1500.13	1500.13	32.698	32.698	650.483	650.483	0.00179151	0.00179151	0.000792626	0.000792626
8.28	1500.12	1500.12	32.698	32.698	651.83	651.83	0.00177636	0.00177636	0.000785927	0.000785927
8.29	1500.12	1500.12	32.698	32.698	653.176	653.176	0.00176133	0.00176133	0.000779284	0.000779284
8.3	1500.12	1500.12	32.698	32.698	654.522	654.522	0.00174643	0.00174643	0.000772697	0.000772697
8.31	1500.12	1500.12	32.698	32.698	655.868	655.868	0.00173166	0.00173166	0.000766166	0.000766166
8.32	1500.11	1500.11	32.698	32.698	657.215	657.215	0.00171701	0.00171701	0.000759689	0.000759689
8.33	1500.11	1500.11	32.698	32.698	658.561	658.561	0.00170248	0.00170248	0.000753268	0.000753268
8.34	1500.11	1500.11	32.698	32.698	659.907	659.907	0.00168808	0.00168808	0.0007469	0.0007469
8.35	1500.1	1500.1	32.698	32.698	661.254	661.254	0.0016738	0.0016738	0.000740587	0.000740587
8.36	1500.1	1500.1	32.698	32.698	662.6	662.6	0.00165964	0.00165964	0.000734326	0.000734326
8.37	1500.1	1500.1	32.698	32.698	663.946	663.946	0.0016456	0.0016456	0.000728119	0.000728119
8.38	1500.09	1500.09	32.698	32.698	665.293	665.293	0.00163168	0.00163168	0.000721964	0.000721964
8.39	1500.09	1500.09	32.698	32.698	666.639	666.639	0.00161788	0.00161788	0.000715861	0.000715861
8.4	1500.09	1500.09	32.698	32.698	667.986	667.986	0.00160419	0.00160419	0.000709809	0.000709809
8.41	1500.09	1500.09	32.698	32.698	669.333	669.333	0.00159062	0.00159062	0.000703808	0.000703808
8.42	1500.08	1500.08	32.698	32.698	670.679	670.679	0.00157716	0.00157716	0.000697858	0.000697858
8.43	1500.08	1500.08	32.698	32.698	672.026	672.026	0.00156382	0.00156382	0.000691958	0.000691958
8.44	1500.08	1500.08	32.698	32.698	673.373	673.373	0.00155059	0.00155059	0.000686108	0.000686108
8.45	1500.07	1500.07	32.698	32.698	674.719	674.719	0.00153747	0.00153747	0.000680308	0.000680308
8.46	1500.07	1500.07	32.698	32.698	676.066	676.066	0.00152446	0.00152446	0.000674556	0.000674556
8.47	1500.07	1500.07	32.698	32.698	677.413	677.413	0.00151157	0.00151157	0.000668853	0.000668853
8.48	1500.06	1500.06	32.698	32.698	678.76	678.76	0.00149878	0.00149878	0.000663198	0.000663198
8.49	1500.06	1500.06	32.698	32.698	680.106	680.106	0.0014861	0.0014861	0.000657591	0.000657591
8.5	1500.06	1500.06	32.698	32.698	681.453	681.453	0.00147353	0.00147353	0.000652031	0.000652031
8.51	1500.05	1500.05	32.698	32.698	682.8	682.8	0.00146106	0.00146106	0.000646518	0.000646518
8.52	1500.05	1500.05	32.698	32.698	684.147	684.147	0.0014487	0.0014487	0.000641052	0.000641052
8.53	1500.05	1500.05	32.698	32.698	685.494	685.494	0.00143644	0.00143644	0.000635632	0.000635632
8.54	1500.05	1500.05	32.698	32.698	686.841	686.841	0.00142429	0.00142429	0.000630257	0.000630257
8.55	1500.04	1500.04	32.698	32.698	688.188	688.188	0.00141224	0.00141224	0.000624928	0.000624928
8.56	1500.04	1500.04	32.698	32.698	689.535	689.535	0.00140029	0.00140029	0.000619644	0.000619644
8.57	1500.04	1500.04	32.698	32.698	690.882	690.882	0.00138844	0.00138844	0.000614405	0.000614405
8.58	1500.03	1500.03	32.698	32.698	692.229	692.229	0.0013767	0.0013767	0.00060921	0.00060921
8.59	1500.03	1500.03	32.698	32.698	693.576	693.576	0.00136505	0.00136505	0.000604058	0.000604058
8.6	1500.03	1500.03	32.698	32.698	694.923	694.923	0.0013535	0.0013535	0.000598951	0.000598951
8.61	1500.02	1500.02	32.698	32.698	696.271	696.271	0.00134205	0.00134205	0.000593886	0.000593886
8.62	1500.02	1500.02	32.698	32.698	697.618	697.618	0.00133069	0.00133069	0.000588864	0.000588864
8.63	1500.02	1500.02	32.698	32.698	698.965	698.965	0.00131943	0.00131943	0.000583884	0.000583884
8.64	1500.01	1500.01	32.698	32.698	700.312	700.312	0.00130827	0.00130827	0.000578947	0.000578947
8.65	1500.01	1500.01	32.698	32.698	701.659	701.659	0.0012972	0.0012972	0.000574051	0.000574051
8.66	1500.01	1500.01	32.698	32.698	703.007	703.007	0.00128623	0.00128623	0.000569197	0.000569197
8.67	1500	1500	32.698	32.698	704.354	704.354	0.00127534	0.00127534	0.000564383	0.000564383
8.68	1500	1500	32.698	32.698	705.701	705.701	0.00126455	0.00126455	0.000559611	0.000559611
8.69	1500	1500	32.698	32.698	707.049	707.049	0.00125385	0.00125385	0.000554878	0.000554878
8.7	1500	1500	32.698	32.698	708.396	708.396	0.00124324	0.00124324	0.000550186	0.000550186
8.71	1499.99	1499.99	32.698	32.698	709.743	709.743	0.00123272	0.00123272	0.000545533	0.000545533
8.72	1499.99	1499.99	32.698	32.698	711.091	711.091	0.00122229	0.00122229	0.00054092	0.00054092
8.73	1499.99	1499.99	32.698	32.698	712.438	712.438	0.00121195	0.00121195	0.000536345	0.000536345
8.74	1499.98	1499.98	32.698	32.698	713.786	713.786	0.0012017	0.0012017	0.000531809	0.000531809
8.75	1499.98	1499.98	32.698	32.698	715.133	715.133	0.00119153	0.00119153	0.000527311	0.000527311
8.76	1499.98	1499.98	32.698	32.698	716.481	716.481	0.00118145	0.00118145	0.000522852	0.000522852
8.77	1499.97	1499.97	32.698	32.698	717.828	717.828	0.00117145	0.00117145	0.00051843	0.00051843
8.78	1499.97	1499.97	32.698	32.698	719.176	719.176	0.00116154	0.00116154	0.000514045	0.000514045
8.79	1499.97	1499.97	32.698	32.698	720.523	720.523	0.00115171	0.00115171	0.000509698	0.000509698
8.8	1499.96	1499.96	32.698	32.698	721.871	721.871	0.00114197	0.00114197	0.000505387	0.000505387
8.81	1499.96	1499.96	32.698	32.698	723.219	723.219	0.0011323	0.0011323	0.000501113	0.000501113
8.82	1499.96	1499.96	32.698	32.698	724.566	724.566	0.00112272	0.00112272	0.000496875	0.000496875
8.83	1499.96	1499.96	32.698	32.698	725.914	725.914	0.00111322	0.00111322	0.000492672	0.000492672
8.84	1499.95	1499.95	32.698	32.698	727.262	727.262	0.0011038	0.0011038	0.000488505	0.000488505
8.85	1499.95	1499.95	32.698	32.698	728.609	728.609	0.00109446	0.00109446	0.000484374	0.000484374
8.86	1499.95	1499.95	32.698	32.698	729.957	729.957	0.0010852	0.0010852	0.000480277	0.000480277
8.87	1499.94	1499.94	32.698	32.698	731.305	731.305	0.00107602	0.00107602	0.000476215	0.000476215
8.88	1499.94	1499.94	32.698	32.698	732.652	732.652	0.00106692	0.00106692	0.000472187	0.000472187
8.89	1499.94	1499.94	32.698	32.698	734	734	0.00105789	0.00105789	0.000468193	0.000468193
8.9	1499.93	1499.93	32.698	32.698	735.348	735.348	0.00104894	0.00104894	0.000464233	0.000464233
8.91	1499.93	1499.93	32.698	32.698	736.696	736.696	0.00104006	0.00104006	0.000460306	0.000460306
8.92	1499.93	1499.93	32.698	32.698	738.044	738.044	0.00103126	0.00103126	0.000456413	0.000456413
8.93	1499.92	1499.92	32.698	32.698	739.392	739.392	0.00102253	0.00102253	0.000452552	0.000452552
8.94	1499.92	1499.92	32.698	32.698	740.739	740.739	0.00101388	0.00101388	0.000448724	0.000448724
8.95	1499.92	1499.92	32.698	32.698	742.087	742.087	0.0010053	0.0010053	0.000444929	0.000444929
8.96	1499.92	1499.92	32.698	32.698	743.435	743.435	0.000996795	0.000996795	0.000441165	0.000441165
8.97	1499.91	1499.91	32.698	32.698	744.783	744.783	0.00098836	0.00098836	0.000437434	0.000437434
8.98	1499.91	1499.91	32.698	32.698	746.131	746.131	0.000979997	0.000979997	0.000433734	0.000433734
8.99	1499.91	1499.91	32.698	32.698	747.479	747.479	0.000971704	0.000971704	0.000430065	0.000430065
9	1499.9	1499.9	32.698	32.698	748.827	748.827	0.000963482	0.000963482	0.000426427	0.000426427
9.01	1499.9	1499.9	32.698	32.698	750.175	750.175	0.000955329	0.000955329	0.00042282	0.00042282
9.02	1499.9	1499.9	32.698	32.698	751.523	751.523	0.000947245	0.000947245	0.000419243	0.000419243
9.03	1499.89	1499.89	32.698	32.698	752.871	752.871	0.00093923	0.00093923	0.000415697	0.000415697
9.04	1499.89	1499.89	32.698	32.698	754.219	754.219	0.000931282	0.000931282	0.00041218	0.00041218
9.05	1499.89	1499.89	32.698	32.698	755.567	755.567	0.000923401	0.000923401	0.000408694	0.000408694
9.06	1499.89	1499.89	32.698	32.698	756.915	756.915	0.000915587	0.000915587	0.000405236	0.000405236
9.07	1499.88	1499.88	32.698	32.698	758.263	758.263	0.00090784	0.00090784	0.000401808	0.000401808
9.08	1499.88	1499.88	32.698	32.698	759.611	759.611	0.000900157	0.000900157	0.000398409	0.000398409
9.09	1499.88	1499.88	32.698	32.698	760.959	760.959	0.00089254	0.00089254	0.000395039	0.000395039
9.1	1499.87	1499.87	32.698	32.698	762.307	762.307	0.000884987	0.000884987	0.000391697	0.000391697
9.11	1499.87	1499.87	32.698	32.698	763.656	763.656	0.000877499	0.000877499	0.000388384	0.000388384
9.12	1499.87	1499.87	32.698	32.698	765.004	765.004	0.000870073	0.000870073	0.000385098	0.000385098
9.13	1499.86	1499.86	32.698	32.698	766.352	766.352	0.00086271	0.00086271	0.000381841	0.000381841
9.14	1499.86	1499.86	32.698	32.698	767.7	767.7	0.00085541	0.00085541	0.00037861	0.00037861
9.15	1499.86	1499.86	32.698	32.698	769.048	769.048	0.000848171	0.000848171	0.000375407	0.000375407
9.16	1499.86	1499.86	32.698	32.698	770.396	770.396	0.000840994	0.000840994	0.000372232	0.000372232
9.17	1499.85	1499.85	32.698	32.698	771.745	771.745	0.000833877	0.000833877	0.000369083	0.000369083
9.18	1499.85	1499.85	32.698	32.698	773.093	773.093	0.00082682	0.00082682	0.00036596	0.00036596
9.19	1499.85	1499.85	32.698	32.698	774.441	774.441	0.000819824	0.000819824	0.000362864	0.000362864
9.2	1499.84	1499.84	32.698	32.698	775.789	775.789	0.000812886	0.000812886	0.000359795	0.000359795
9.21	1499.84	1499.84	32.698	32.698	777.138	777.138	0.000806007	0.000806007	0.000356751	0.000356751
9.22	1499.84	1499.84	32.698	32.698	778.486	778.486	0.000799186	0.000799186	0.000353733	0.000353733
9.23	1499.84	1499.84	32.698	32.698	779.834	779.834	0.000792423	0.000792423	0.00035074	0.00035074
9.24	1499.83	1499.83	32.698	32.698	781.183	781.183	0.000785718	0.000785718	0.000347773	0.000347773
9.25	1499.83	1499.83	32.698	32.698	782.531	782.531	0.000779068	0.000779068	0.000344831	0.000344831
9.26	1499.83	1499.83	32.698	32.698	783.879	783.879	0.000772476	0.000772476	0.000341913	0.000341913
9.27	1499.82	1499.82	32.698	32.698	785.228	785.228	0.000765939	0.000765939	0.000339021	0.000339021
9.28	1499.82	1499.82	32.698	32.698	786.576	786.576	0.000759457	0.000759457	0.000336152	0.000336152
9.29	1499.82	1499.82	32.698	32.698	787.924	787.924	0.00075303	0.00075303	0.000333308	0.000333308
9.3	1499.82	1499.82	32.698	32.698	789.273	789.273	0.000746657	0.000746657	0.000330489	0.000330489
9.31	1499.81	1499.81	32.698	32.698	790.621	790.621	0.000740339	0.000740339	0.000327692	0.000327692
9.32	1499.81	1499.81	32.698	32.698	791.97	791.97	0.000734074	0.000734074	0.00032492	0.00032492
9.33	1499.81	1499.81	32.698	32.698	793.318	793.318	0.000727862	0.000727862	0.000322171	0.000322171
9.34	1499.81	1499.81	32.698	32.698	794.666	794.666	0.000721702	0.000721702	0.000319445	0.000319445
9.35	1499.8	1499.8	32.698	32.698	796.015	796.015	0.000715595	0.000715595	0.000316743	0.000316743
9.36	1499.8	1499.8	32.698	32.698	797.363	797.363	0.000709539	0.000709539	0.000314063	0.000314063
9.37	1499.8	1499.8	32.698	32.698	798.712	798.712	0.000703534	0.000703534	0.000311406	0.000311406
9.38	1499.79	1499.79	32.698	32.698	800.06	800.06	0.00069758	0.00069758	0.000308771	0.000308771
9.39	1499.79	1499.79	32.698	32.698	801.409	801.409	0.000691677	0.000691677	0.000306159	0.000306159
9.4	1499.79	1499.79	32.698	32.698	802.757	802.757	0.000685824	0.000685824	0.000303568	0.000303568
9.41	1499.79	1499.79	32.698	32.698	804.106	804.106	0.00068002	0.00068002	0.000301	0.000301
9.42	1499.78	1499.78	32.698	32.698	805.454	805.454	0.000674265	0.000674265	0.000298453	0.000298453
9.43	1499.78	1499.78	32.698	32.698	806.803	806.803	0.000668559	0.000668559	0.000295928	0.000295928
9.44	1499.78	1499.78	32.698	32.698	808.151	808.151	0.000662901	0.000662901	0.000293424	0.000293424
9.45	1499.78	1499.78	32.698	32.698	809.5	809.5	0.000657291	0.000657291	0.000290942	0.000290942
9.46	1499.77	1499.77	32.698	32.698	810.848	810.848	0.000651729	0.000651729	0.00028848	0.00028848
9.47	1499.77	1499.77	32.698	32.698	812.197	812.197	0.000646213	0.000646213	0.000286039	0.000286039
9.48	1499.77	1499.77	32.698	32.698	813.546	813.546	0.000640744	0.000640744	0.000283619	0.000283619
9.49	1499.77	1499.77	32.698	32.698	814.894	814.894	0.000635322	0.000635322	0.000281219	0.000281219
9.5	1499.76	1499.76	32.698	32.698	816.243	816.243	0.000629945	0.000629945	0.00027884	0.00027884
9.51	1499.76	1499.76	32.698	32.698	817.591	817.591	0.000624614	0.000624614	0.00027648	0.00027648
9.52	1499.76	1499.76	32.698	32.698	818.94	818.94	0.000619328	0.000619328	0.000274141	0.000274141
9.53	1499.76	1499.76	32.698	32.698	820.289	820.289	0.000614087	0.000614087	0.000271822	0.000271822
9.54	1499.75	1499.75	32.698	32.698	821.637	821.637	0.00060889	0.00060889	0.000269522	0.000269522
9.55	1499.75	1499.75	32.698	32.698	822.986	822.986	0.000603737	0.000603737	0.000267241	0.000267241
9.56	1499.75	1499.75	32.698	32.698	824.335	824.335	0.000598628	0.000598628	0.00026498	0.00026498
9.57	1499.75	1499.75	32.698	32.698	825.683	825.683	0.000593561	0.000593561	0.000262738	0.000262738
9.58	1499.74	1499.74	32.698	32.698	827.032	827.032	0.000588538	0.000588538	0.000260515	0.000260515
9.59	1499.74	1499.74	32.698	32.698	828.381	828.381	0.000583557	0.000583557	0.00025831	0.00025831
9.6	1499.74	1499.74	32.698	32.698	829.729	829.729	0.000578619	0.000578619	0.000256125	0.000256125
9.61	1499.74	1499.74	32.698	32.698	831.078	831.078	0.000573722	0.000573722	0.000253958	0.000253958
9.62	1499.73	1499.73	32.698	32.698	832.427	832.427	0.000568867	0.000568867	0.000251809	0.000251809
9.63	1499.73	1499.73	32.698	32.698	833.775	833.775	0.000564052	0.000564052	0.000249678	0.000249678
9.64	1499.73	1499.73	32.698	32.698	835.124	835.124	0.000559279	0.000559279	0.000247565	0.000247565
9.65	1499.73	1499.73	32.698	32.698	836.473	836.473	0.000554546	0.000554546	0.000245471	0.000245471
9.66	1499.72	1499.72	32.698	32.698	837.822	837.822	0.000549852	0.000549852	0.000243394	0.000243394
9.67	1499.72	1499.72	32.698	32.698	839.17	839.17	0.000545199	0.000545199	0.000241334	0.000241334
9.68	1499.72	1499.72	32.698	32.698	840.519	840.519	0.000540585	0.000540585	0.000239292	0.000239292
9.69	1499.72	1499.72	32.698	32.698	841.868	841.868	0.00053601	0.00053601	0.000237267	0.000237267
9.7	1499.71	1499.71	32.698	32.698	843.217	843.217	0.000531474	0.000531474	0.00023526	0.00023526
9.71	1499.71	1499.71	32.698	32.698	844.565	844.565	0.000526976	0.000526976	0.000233269	0.000233269
9.72	1499.71	1499.71	32.698	32.698	845.914	845.914	0.000522516	0.000522516	0.000231295	0.000231295
9.73	1499.71	1499.71	32.698	32.698	847.263	847.263	0.000518094	0.000518094	0.000229338	0.000229338
9.74	1499.7	1499.7	32.698	32.698	848.612	848.612	0.000513709	0.000513709	0.000227397	0.000227397
9.75	1499.7	1499.7	32.698	32.698	849.961	849.961	0.000509362	0.000509362	0.000225473	0.000225473
9.76	1499.7	1499.7	32.698	32.698	851.309	851.309	0.000505051	0.000505051	0.000223565	0.000223565
9.77	1499.7	1499.7	32.698	32.698	852.658	852.658	0.000500777	0.000500777	0.000221673	0.000221673
9.78	1499.69	1499.69	32.698	32.698	854.007	854.007	0.000496538	0.000496538	0.000219798	0.000219798
9.79	1499.69	1499.69	32.698	32.698	855.356	855.356	0.000492336	0.000492336	0.000217938	0.000217938
9.8	1499.69	1499.69	32.698	32.698	856.705	856.705	0.000488169	0.000488169	0.000216093	0.000216093
9.81	1499.69	1499.69	32.698	32.698	858.053	858.053	0.000484038	0.000484038	0.000214265	0.000214265
9.82	1499.69	1499.69	32.698	32.698	859.402	859.402	0.000479942	0.000479942	0.000212452	0.000212452
9.83	1499.68	1499.68	32.698	32.698	860.751	860.751	0.00047588	0.00047588	0.000210654	0.000210654
9.84	1499.68	1499.68	32.698	32.698	862.1	862.1	0.000471852	0.000471852	0.000208871	0.000208871
9.85	1499.68	1499.68	32.698	32.698	863.449	863.449	0.000467859	0.000467859	0.000207104	0.000207104
9.86	1499.68	1499.68	32.698	32.698	864.798	864.798	0.000463899	0.000463899	0.000205351	0.000205351
9.87	1499.67	1499.67	32.698	32.698	866.147	866.147	0.000459973	0.000459973	0.000203614	0.000203614
9.88	1499.67	1499.67	32.698	32.698	867.496	867.496	0.00045608	0.00045608	0.000201891	0.000201891
9.89	1499.67	1499.67	32.698	32.698	868.844	868.844	0.00045222	0.00045222	0.000200182	0.000200182
9.9	1499.67	1499.67	32.698	32.698	870.193	870.193	0.000448393	0.000448393	0.000198488	0.000198488
9.91	1499.67	1499.67	32.698	32.698	871.542	871.542	0.000444598	0.000444598	0.000196809	0.000196809
9.92	1499.66	1499.66	32.698	32.698	872.891	872.891	0.000440836	0.000440836	0.000195143	0.000195143
9.93	1499.66	1499.66	32.698	32.698	874.24	874.24	0.000437105	0.000437105	0.000193492	0.000193492
9.94	1499.66	1499.66	32.698	32.698	875.589	875.589	0.000433405	0.000433405	0.000191855	0.000191855
9.95	1499.66	1499.66	32.698	32.698	876.938	876.938	0.000429737	0.000429737	0.000190231	0.000190231
9.96	1499.66	1499.66	32.698	32.698	878.287	878.287	0.0004261	0.0004261	0.000188621	0.000188621
9.97	1499.65	1499.65	32.698	32.698	879.636	879.636	0.000422494	0.000422494	0.000187025	0.000187025
9.98	1499.65	1499.65	32.698	32.698	880.985	880.985	0.000418918	0.000418918	0.000185442	0.000185442
9.99	1499.65	1499.65	32.698	32.698	882.334	882.334	0.000415373	0.000415373	0.000183873	0.000183873
10	1499.65	1499.65	32.698	32.698	883.683	883.683	0.000411858	0.000411858	0.000182317	0.000182317
10.01	1499.64	1488.13	32.698	32.6947	885.032	885.026	0.000408372	0.000408372	0.000180774	0.000180774
10.02	1499.64	1476.64	32.698	32.6916	886.381	886.36	0.000404916	0.000404915	0.000179245	0.000179245
10.03	1499.64	1465.19	32.698	32.6885	887.73	887.683	0.000401489	0.000401488	0.000177728	0.000177728
10.04	1499.64	1453.79	32.698	32.6854	889.079	888.996	0.000398091	0.00039809	0.000176224	0.000176224
10.05	1499.64	1442.45	32.698	32.6824	890.428	890.299	0.000394722	0.00039472	0.000174732	0.000174732
10.06	1499.63	1431.18	32.698	32.6794	891.777	891.591	0.000391381	0.000391379	0.000173254	0.000173254
10.07	1499.63	1419.97	32.698	32.6765	893.126	892.873	0.000388069	0.000388067	0.000171788	0.000171788
10.08	1499.63	1408.84	32.698	32.6736	894.475	894.146	0.000384784	0.000384782	0.000170334	0.000170334
10.09	1499.63	1397.79	32.698	32.6707	895.824	895.408	0.000381528	0.000381525	0.000168892	0.000168892
10.1	1499.63	1386.81	32.698	32.6679	897.173	896.66	0.000378299	0.000378296	0.000167463	0.000167463
10.11	1499.62	1375.91	32.698	32.6652	898.522	897.903	0.000375097	0.000375094	0.000166046	0.000166046
10.12	1499.62	1365.1	32.698	32.6624	899.871	899.136	0.000371922	0.00037192	0.000164641	0.000164641
10.13	1499.62	1354.36	32.698	32.6597	901.22	900.359	0.000368775	0.000368772	0.000163248	0.000163247
10.14	1499.62	1343.71	32.698	32.6571	902.569	901.573	0.000365653	0.00036565	0.000161866	0.000161866
10.15	1499.62	1333.13	32.698	32.6544	903.918	902.777	0.000362559	0.000362556	0.000160496	0.000160496
10.16	1499.62	1322.64	32.698	32.6518	905.267	903.971	0.00035949	0.000359487	0.000159138	0.000159138
10.17	1499.61	1312.23	32.698	32.6493	906.616	905.156	0.000356448	0.000356444	0.000157791	0.000157791
10.18	1499.61	1301.91	32.698	32.6467	907.965	906.332	0.000353431	0.000353427	0.000156456	0.000156456
10.19	1499.61	1291.66	32.698	32.6442	909.314	907.499	0.00035044	0.000350436	0.000155132	0.000155132
10.2	1499.61	1281.49	32.698	32.6417	910.663	908.656	0.000347474	0.00034747	0.000153819	0.000153819
10.21	1499.61	1271.41	32.698	32.6393	912.012	909.804	0.000344533	0.000344529	0.000152517	0.000152517
10.22	1499.6	1261.4	32.698	32.6368	913.361	910.944	0.000341617	0.000341613	0.000151227	0.000151226
10.23	1499.6	1251.47	32.698	32.6344	914.71	912.074	0.000338726	0.000338721	0.000149947	0.000149947
10.24	1499.6	1241.63	32.698	32.6321	916.059	913.195	0.000335859	0.000335854	0.000148678	0.000148678
10.25	1499.6	1231.86	32.698	32.6297	917.408	914.308	0.000333016	0.000333012	0.00014742	0.000147419
10.26	1499.6	1222.16	32.698	32.6274	918.757	915.412	0.000330198	0.000330193	0.000146172	0.000146172
10.27	1499.59	1212.55	32.698	32.6251	920.106	916.507	0.000327403	0.000327398	0.000144935	0.000144935
10.28	1499.59	1203.01	32.698	32.6228	921.455	917.593	0.000324632	0.000324627	0.000143709	0.000143708
10.29	1499.59	1193.54	32.698	32.6205	922.804	918.671	0.000321885	0.00032188	0.000142492	0.000142492
10.3	1499.59	1184.16	32.698	32.6183	924.154	919.741	0.000319161	0.000319155	0.000141286	0.000141286
10.31	1499.59	1174.84	32.698	32.6161	925.503	920.802	0.000316459	0.000316454	0.000140091	0.00014009
10.32	1499.59	1165.6	32.698	32.6139	926.852	921.855	0.000313781	0.000313775	0.000138905	0.000138905
10.33	1499.58	1156.44	32.698	32.6117	928.201	922.899	0.000311125	0.00031112	0.00013773	0.000137729
10.34	1499.58	1147.34	32.698	32.6095	929.55	923.936	0.000308492	0.000308486	0.000136564	0.000136563
10.35	1499.58	1138.32	32.698	32.6074	930.899	924.964	0.000305881	0.000305875	0.000135408	0.000135408
10.36	1499.58	1129.38	32.698	32.6053	932.248	925.984	0.000303292	0.000303286	0.000134262	0.000134262
10.37	1499.58	1120.5	32.698	32.6032	933.597	926.996	0.000300725	0.000300719	0.000133126	0.000133125
10.38	1499.58	1111.69	32.698	32.6011	934.946	928	0.00029818	0.000298174	0.000132	0.000131999
10.39	1499.57	1102.95	32.698	32.599	936.296	928.996	0.000295656	0.00029565	0.000130882	0.000130882
10.4	1499.57	1094.29	32.698	32.5969	937.645	929.985	0.000293154	0.000293148	0.000129775	0.000129774
10.41	1499.57	1085.69	32.698	32.5949	938.994	930.965	0.000290673	0.000290667	0.000128677	0.000128676
10.42	1499.57	1077.16	32.698	32.5928	940.343	931.938	0.000288213	0.000288207	0.000127588	0.000127587
10.43	1499.57	1068.7	32.698	32.5908	941.692	932.903	0.000285774	0.000285767	0.000126508	0.000126507
10.44	1499.57	1060.3	32.698	32.5888	943.041	933.861	0.000283355	0.000283348	0.000125437	0.000125436
10.45	1499.56	1051.98	32.698	32.5868	944.39	934.811	0.000280957	0.00028095	0.000124376	0.000124375
10.46	1499.56	1043.72	32.698	32.5848	945.739	935.754	0.000278579	0.000278572	0.000123323	0.000123322
10.47	1499.56	1035.52	32.698	32.5829	947.089	936.689	0.000276221	0.000276214	0.000122279	0.000122278
10.48	1499.56	1027.39	32.698	32.5809	948.438	937.617	0.000273883	0.000273877	0.000121244	0.000121243
10.49	1499.56	1019.33	32.698	32.579	949.787	938.538	0.000271565	0.000271558	0.000120218	0.000120217
10.5	1499.56	1011.33	32.698	32.577	951.136	939.452	0.000269267	0.00026926	0.000119201	0.0001192
10.51	1499.55	1003.39	32.698	32.5751	952.485	940.358	0.000266988	0.000266981	0.000118192	0.000118191
10.52	1499.55	995.514	32.698	32.5732	953.834	941.257	0.000264728	0.000264721	0.000117192	0.000117191
10.53	1499.55	987.703	32.698	32.5713	955.184	942.149	0.000262488	0.000262481	0.0001162	0.000116199
10.54	1499.55	979.954	32.698	32.5694	956.533	943.034	0.000260266	0.000260259	0.000115217	0.000115215
10.55	1499.55	972.266	32.698	32.5675	957.882	943.913	0.000258063	0.000258056	0.000114242	0.00011424
10.56	1499.55	964.64	32.698	32.5656	959.231	944.784	0.000255879	0.000255872	0.000113275	0.000113273
10.57	1499.54	957.075	32.698	32.5638	960.58	945.648	0.000253713	0.000253706	0.000112316	0.000112315
10.58	1499.54	949.57	32.698	32.5619	961.929	946.506	0.000251566	0.000251559	0.000111365	0.000111364
10.59	1499.54	942.125	32.698	32.56	963.279	947.357	0.000249437	0.00024943	0.000110423	0.000110422
10.6	1499.54	934.739	32.698	32.5582	964.628	948.201	0.000247326	0.000247319	0.000109488	0.000109487
10.61	1499.54	927.411	32.698	32.5564	965.977	949.039	0.000245232	0.000245225	0.000108562	0.00010856
10.62	1499.54	920.142	32.698	32.5545	967.326	949.87	0.000243157	0.00024315	0.000107643	0.000107642
10.63	1499.54	912.932	32.698	32.5527	968.675	950.695	0.000241099	0.000241092	0.000106732	0.000106731
10.64	1499.53	905.778	32.698	32.5509	970.025	951.513	0.000239058	0.000239051	0.000105829	0.000105827
10.65	1499.53	898.681	32.698	32.5491	971.374	952.325	0.000237035	0.000237028	0.000104933	0.000104932
10.66	1499.53	891.641	32.698	32.5473	972.723	953.13	0.000235029	0.000235022	0.000104045	0.000104044
10.67	1499.53	884.657	32.698	32.5455	974.072	953.929	0.00023304	0.000233032	0.000103164	0.000103163
10.68	1499.53	877.729	32.698	32.5437	975.421	954.722	0.000231067	0.00023106	0.000102291	0.00010229
10.69	1499.53	870.856	32.698	32.5419	976.771	955.509	0.000229112	0.000229104	0.000101426	0.000101424
10.7	1499.53	864.038	32.698	32.5401	978.12	956.289	0.000227172	0.000227165	0.000100567	0.000100566
10.71	1499.52	857.274	32.698	32.5383	979.469	957.064	0.00022525	0.000225242	9.97161e-05	9.97145e-05
10.72	1499.52	850.563	32.698	32.5366	980.818	957.832	0.000223343	0.000223336	9.88722e-05	9.88706e-05
10.73	1499.52	843.907	32.698	32.5348	982.167	958.594	0.000221453	0.000221446	9.80354e-05	9.80338e-05
10.74	1499.52	837.303	32.698	32.533	983.517	959.35	0.000219579	0.000219571	9.72057e-05	9.72041e-05
10.75	1499.52	830.752	32.698	32.5313	984.866	960.101	0.00021772	0.000217713	9.63831e-05	9.63814e-05
10.76	1499.52	824.253	32.698	32.5295	986.215	960.845	0.000215877	0.00021587	9.55673e-05	9.55656e-05
10.77	1499.52	817.805	32.698	32.5278	987.564	961.584	0.00021405	0.000214043	9.47585e-05	9.47568e-05
10.78	1499.51	811.41	32.698	32.526	988.914	962.317	0.000212239	0.000212231	9.39565e-05	9.39548e-05
10.79	1499.51	805.065	32.698	32.5243	990.263	963.044	0.000210442	0.000210435	9.31614e-05	9.31596e-05
10.8	1499.51	798.77	32.698	32.5225	991.612	963.766	0.000208661	0.000208654	9.23729e-05	9.23712e-05
10.81	1499.51	792.526	32.698	32.5208	992.961	964.482	0.000206895	0.000206888	9.15911e-05	9.15894e-05
10.82	1499.51	786.332	32.698	32.5191	994.311	965.192	0.000205144	0.000205137	9.0816e-05	9.08142e-05
10.83	1499.51	780.186	32.698	32.5173	995.66	965.897	0.000203408	0.000203401	9.00474e-05	9.00456e-05
10.84	1499.51	774.09	32.698	32.5156	997.009	966.596	0.000201686	0.000201679	8.92853e-05	8.92835e-05
10.85	1499.51	768.042	32.698	32.5139	998.358	967.29	0.000199979	0.000199972	8.85296e-05	8.85278e-05
10.86	1499.5	762.043	32.698	32.5122	999.707	967.978	0.000198287	0.000198279	8.77803e-05	8.77785e-05
10.87	1499.5	756.091	32.698	32.5104	1001.06	968.661	0.000196608	0.000196601	8.70374e-05	8.70356e-05
10.88	1499.5	750.187	32.698	32.5087	1002.41	969.339	0.000194944	0.000194937	8.63008e-05	8.6299e-05
10.89	1499.5	744.33	32.698	32.507	1003.76	970.011	0.000193294	0.000193287	8.55704e-05	8.55685e-05
10.9	1499.5	738.519	32.698	32.5053	1005.1	970.678	0.000191658	0.000191651	8.48462e-05	8.48443e-05
10.91	1499.5	732.755	32.698	32.5036	1006.45	971.34	0.000190036	0.000190029	8.41281e-05	8.41262e-05
10.92	1499.5	727.036	32.698	32.5019	1007.8	971.997	0.000188428	0.000188421	8.34161e-05	8.34142e-05
10.93	1499.5	721.363	32.698	32.5001	1009.15	972.648	0.000186833	0.000186826	8.27101e-05	8.27082e-05
10.94	1499.49	715.736	32.698	32.4984	1010.5	973.295	0.000185252	0.000185245	8.20101e-05	8.20082e-05
10.95	1499.49	710.153	32.698	32.4967	1011.85	973.937	0.000183684	0.000183677	8.1316e-05	8.13141e-05
10.96	1499.49	704.614	32.698	32.495	1013.2	974.573	0.000182129	0.000182122	8.06278e-05	8.06259e-05
10.97	1499.49	699.12	32.698	32.4933	1014.55	975.205	0.000180588	0.000180581	7.99454e-05	7.99435e-05
10.98	1499.49	693.669	32.698	32.4916	1015.9	975.831	0.000179059	0.000179052	7.92688e-05	7.92669e-05
10.99	1499.49	688.262	32.698	32.4899	1017.25	976.453	0.000177544	0.000177537	7.85979e-05	7.8596e-05
11	1499.49	682.898	32.698	32.4882	1018.6	977.07	0.000176041	0.000176034	7.79327e-05	7.79308e-05
11.01	1499.49	677.577	32.698	32.4865	1019.95	977.682	0.000174551	0.000174544	7.72731e-05	7.72712e-05
11.02	1499.48	672.298	32.698	32.4848	1021.3	978.289	0.000173074	0.000173067	7.66191e-05	7.66172e-05
11.03	1499.48	667.061	32.698	32.4831	1022.64	978.892	0.000171609	0.000171602	7.59706e-05	7.59687e-05
11.04	1499.48	661.866	32.698	32.4814	1023.99	979.49	0.000170156	0.000170149	7.53277e-05	7.53257e-05
11.05	1499.48	656.712	32.698	32.4797	1025.34	980.083	0.000168716	0.000168709	7.46901e-05	7.46882e-05
11.06	1499.48	651.599	32.698	32.478	1026.69	980.671	0.000167288	0.000167281	7.4058e-05	7.4056e-05
11.07	1499.48	646.527	32.698	32.4763	1028.04	981.255	0.000165872	0.000165866	7.34312e-05	7.34292e-05
11.08	1499.48	641.495	32.698	32.4746	1029.39	981.835	0.000164468	0.000164462	7.28097e-05	7.28078e-05
11.09	1499.48	636.504	32.698	32.4729	1030.74	982.41	0.000163076	0.00016307	7.21935e-05	7.21915e-05
11.1	1499.48	631.552	32.698	32.4712	1032.09	982.98	0.000161696	0.000161689	7.15825e-05	7.15805e-05
11.11	1499.47	626.639	32.698	32.4695	1033.44	983.546	0.000160328	0.000160321	7.09766e-05	7.09747e-05
11.12	1499.47	621.766	32.698	32.4677	1034.79	984.108	0.000158971	0.000158964	7.03759e-05	7.0374e-05
11.13	1499.47	616.932	32.698	32.466	1036.14	984.665	0.000157625	0.000157618	6.97803e-05	6.97783e-05
11.14	1499.47	612.136	32.698	32.4643	1037.49	985.218	0.000156291	0.000156284	6.91897e-05	6.91877e-05
11.15	1499.47	607.378	32.698	32.4626	1038.84	985.767	0.000154968	0.000154962	6.86041e-05	6.86022e-05
11.16	1499.47	602.658	32.698	32.4609	1040.19	986.311	0.000153657	0.00015365	6.80235e-05	6.80215e-05
11.17	1499.47	597.976	32.698	32.4592	1041.53	986.852	0.000152356	0.00015235	6.74478e-05	6.74458e-05
11.18	1499.47	593.331	32.698	32.4575	1042.88	987.388	0.000151066	0.00015106	6.68769e-05	6.68749e-05
11.19	1499.47	588.723	32.698	32.4558	1044.23	987.919	0.000149788	0.000149781	6.63109e-05	6.63089e-05
11.2	1499.46	584.152	32.698	32.4541	1045.58	988.447	0.00014852	0.000148514	6.57497e-05	6.57477e-05
11.21	1499.46	579.617	32.698	32.4524	1046.93	988.971	0.000147263	0.000147257	6.51932e-05	6.51912e-05
11.22	1499.46	575.118	32.698	32.4507	1048.28	989.49	0.000146017	0.00014601	6.46414e-05	6.46395e-05
11.23	1499.46	570.655	32.698	32.4489	1049.63	990.006	0.000144781	0.000144775	6.40943e-05	6.40924e-05
11.24	1499.46	566.228	32.698	32.4472	1050.98	990.517	0.000143555	0.000143549	6.35519e-05	6.35499e-05
11.25	1499.46	561.836	32.698	32.4455	1052.33	991.025	0.00014234	0.000142334	6.3014e-05	6.3012e-05
11.26	1499.46	557.478	32.698	32.4438	1053.68	991.528	0.000141136	0.000141129	6.24807e-05	6.24787e-05
11.27	1499.46	553.156	32.698	32.4421	1055.03	992.028	0.000139941	0.000139935	6.19519e-05	6.19499e-05
11.28	1499.46	548.868	32.698	32.4403	1056.38	992.524	0.000138757	0.000138751	6.14275e-05	6.14256e-05
11.29	1499.46	544.614	32.698	32.4386	1057.73	993.016	0.000137582	0.000137576	6.09076e-05	6.09057e-05
11.3	1499.45	540.394	32.698	32.4369	1059.08	993.504	0.000136418	0.000136412	6.03921e-05	6.03902e-05
11.31	1499.45	536.208	32.698	32.4352	1060.43	993.988	0.000135263	0.000135257	5.9881e-05	5.9879e-05
11.32	1499.45	532.055	32.698	32.4334	1061.77	994.469	0.000134118	0.000134112	5.93742e-05	5.93722e-05
11.33	1499.45	527.935	32.698	32.4317	1063.12	994.946	0.000132983	0.000132977	5.88717e-05	5.88697e-05
11.34	1499.45	523.848	32.698	32.43	1064.47	995.419	0.000131858	0.000131852	5.83734e-05	5.83714e-05
11.35	1499.45	519.793	32.698	32.4282	1065.82	995.889	0.000130742	0.000130736	5.78793e-05	5.78774e-05
11.36	1499.45	515.771	32.698	32.4265	1067.17	996.355	0.000129635	0.000129629	5.73895e-05	5.73875e-05
11.37	1499.45	511.781	32.698	32.4248	1068.52	996.817	0.000128538	0.000128532	5.69037e-05	5.69018e-05
11.38	1499.45	507.822	32.698	32.423	1069.87	997.276	0.00012745	0.000127444	5.64221e-05	5.64202e-05
11.39	1499.45	503.895	32.698	32.4213	1071.22	997.731	0.000126371	0.000126365	5.59446e-05	5.59427e-05
11.4	1499.44	500	32.698	32.4195	1072.57	998.183	0.000125302	0.000125296	5.54711e-05	5.54692e-05
11.41	1499.44	496.135	32.698	32.4178	1073.92	998.631	0.000124241	0.000124235	5.50016e-05	5.49997e-05
11.42	1499.44	492.301	32.698	32.4161	1075.27	999.076	0.000123189	0.000123184	5.45361e-05	5.45342e-05
11.43	1499.44	488.498	32.698	32.4143	1076.62	999.517	0.000122147	0.000122141	5.40745e-05	5.40726e-05
11.44	1499.44	484.725	32.698	32.4125	1077.97	999.955	0.000121113	0.000121107	5.36169e-05	5.36149e-05
11.45	1499.44	480.982	32.698	32.4108	1079.32	1000.39	0.000120088	0.000120082	5.31631e-05	5.31612e-05
11.46	1499.44	477.268	32.698	32.409	1080.66	1000.82	0.000119071	0.000119066	5.27131e-05	5.27112e-05
11.47	1499.44	473.585	32.698	32.4073	1082.01	1001.25	0.000118064	0.000118058	5.2267e-05	5.22651e-05
11.48	1499.44	469.931	32.698	32.4055	1083.36	1001.67	0.000117064	0.000117059	5.18246e-05	5.18227e-05
11.49	1499.44	466.305	32.698	32.4038	1084.71	1002.09	0.000116074	0.000116068	5.1386e-05	5.13841e-05
11.5	1499.44	462.709	32.698	32.402	1086.06	1002.51	0.000115091	0.000115086	5.0951e-05	5.09492e-05
11.51	1499.43	459.141	32.698	32.4002	1087.41	1002.93	0.000114117	0.000114112	5.05198e-05	5.05179e-05
11.52	1499.43	455.602	32.698	32.3984	1088.76	1003.34	0.000113151	0.000113146	5.00922e-05	5.00904e-05
11.53	1499.43	452.091	32.698	32.3967	1090.11	1003.75	0.000112193	0.000112188	4.96683e-05	4.96664e-05
11.54	1499.43	448.608	32.698	32.3949	1091.46	1004.15	0.000111244	0.000111239	4.92479e-05	4.9246e-05
11.55	1499.43	445.153	32.698	32.3931	1092.81	1004.55	0.000110302	0.000110297	4.88311e-05	4.88292e-05
11.56	1499.43	441.725	32.698	32.3913	1094.16	1004.95	0.000109369	0.000109364	4.84178e-05	4.84159e-05
11.57	1499.43	438.324	32.698	32.3895	1095.51	1005.35	0.000108443	0.000108438	4.8008e-05	4.80061e-05
11.58	1499.43	434.951	32.698	32.3878	1096.86	1005.74	0.000107525	0.00010752	4.76017e-05	4.75998e-05
11.59	1499.43	431.604	32.698	32.386	1098.21	1006.13	0.000106615	0.00010661	4.71988e-05	4.71969e-05
11.6	1499.43	428.284	32.698	32.3842	1099.56	1006.52	0.000105713	0.000105708	4.67993e-05	4.67975e-05
11.61	1499.43	424.991	32.698	32.3824	1100.9	1006.9	0.000104818	0.000104813	4.64032e-05	4.64014e-05
11.62	1499.43	421.724	32.698	32.3806	1102.25	1007.28	0.000103931	0.000103926	4.60104e-05	4.60087e-05
11.63	1499.42	418.482	32.698	32.3788	1103.6	1007.66	0.000103051	0.000103046	4.5621e-05	4.56192e-05
11.64	1499.42	415.267	32.698	32.377	1104.95	1008.04	0.000102179	0.000102174	4.52349e-05	4.52331e-05
11.65	1499.42	412.077	32.698	32.3752	1106.3	1008.41	0.000101314	0.000101309	4.4852e-05	4.48503e-05
11.66	1499.42	408.913	32.698	32.3734	1107.65	1008.78	0.000100457	0.000100452	4.44724e-05	4.44707e-05
11.67	1499.42	405.774	32.698	32.3715	1109	1009.14	9.96064e-05	9.96015e-05	4.4096e-05	4.40943e-05
11.68	1499.42	402.659	32.698	32.3697	1110.35	1009.51	9.87633e-05	9.87585e-05	4.37228e-05	4.37211e-05
11.69	1499.42	399.57	32.698	32.3679	1111.7	1009.87	9.79274e-05	9.79226e-05	4.33528e-05	4.3351e-05
11.7	1499.42	396.505	32.698	32.3661	1113.05	1010.23	9.70986e-05	9.70938e-05	4.29858e-05	4.29841e-05
11.71	1499.42	393.465	32.698	32.3643	1114.4	1010.58	9.62767e-05	9.6272e-05	4.2622e-05	4.26203e-05
11.72	1499.42	390.448	32.698	32.3624	1115.75	1010.94	9.54619e-05	9.54571e-05	4.22613e-05	4.22595e-05
11.73	1499.42	387.456	32.698	32.3606	1117.1	1011.29	9.46539e-05	9.46492e-05	4.19036e-05	4.19019e-05
11.74	1499.42	384.488	32.698	32.3588	1118.45	1011.63	9.38527e-05	9.38481e-05	4.15489e-05	4.15472e-05
11.75	1499.42	381.543	32.698	32.3569	1119.8	1011.98	9.30584e-05	9.30538e-05	4.11973e-05	4.11956e-05
11.76	1499.41	378.622	32.698	32.3551	1121.14	1012.32	9.22708e-05	9.22662e-05	4.08486e-05	4.08469e-05
11.77	1499.41	375.724	32.698	32.3533	1122.49	1012.66	9.14898e-05	9.14852e-05	4.05028e-05	4.05012e-05
11.78	1499.41	372.849	32.698	32.3514	1123.84	1013	9.07154e-05	9.07109e-05	4.016e-05	4.01584e-05
11.79	1499.41	369.997	32.698	32.3496	1125.19	1013.33	8.99476e-05	8.99431e-05	3.98201e-05	3.98185e-05
11.8	1499.41	367.168	32.698	32.3477	1126.54	1013.66	8.91863e-05	8.91818e-05	3.94831e-05	3.94814e-05
11.81	1499.41	364.361	32.698	32.3458	1127.89	1013.99	8.84314e-05	8.8427e-05	3.91489e-05	3.91473e-05
11.82	1499.41	361.577	32.698	32.344	1129.24	1014.32	8.7683e-05	8.76786e-05	3.88176e-05	3.88159e-05
11.83	1499.41	358.814	32.698	32.3421	1130.59	1014.64	8.69408e-05	8.69365e-05	3.8489e-05	3.84874e-05
11.84	1499.41	356.074	32.698	32.3403	1131.94	1014.96	8.6205e-05	8.62006e-05	3.81633e-05	3.81616e-05
11.85	1499.41	353.356	32.698	32.3384	1133.29	1015.28	8.54753e-05	8.5471e-05	3.78403e-05	3.78386e-05
11.86	1499.41	350.659	32.698	32.3365	1134.64	1015.6	8.47519e-05	8.47476e-05	3.752e-05	3.75184e-05
11.87	1499.41	347.984	32.698	32.3346	1135.99	1015.91	8.40346e-05	8.40303e-05	3.72024e-05	3.72008e-05
11.88	1499.41	345.33	32.698	32.3328	1137.34	1016.23	8.33233e-05	8.33191e-05	3.68876e-05	3.6886e-05
11.89	1499.41	342.697	32.698	32.3309	1138.69	1016.54	8.26181e-05	8.26139e-05	3.65753e-05	3.65738e-05
11.9	1499.4	340.085	32.698	32.329	1140.04	1016.84	8.19188e-05	8.19146e-05	3.62658e-05	3.62642e-05
11.91	1499.4	337.494	32.698	32.3271	1141.39	1017.15	8.12254e-05	8.12213e-05	3.59588e-05	3.59573e-05
11.92	1499.4	334.923	32.698	32.3252	1142.73	1017.45	8.05379e-05	8.05338e-05	3.56545e-05	3.56529e-05
11.93	1499.4	332.373	32.698	32.3233	1144.08	1017.75	7.98563e-05	7.98522e-05	3.53527e-05	3.53512e-05
11.94	1499.4	329.844	32.698	32.3214	1145.43	1018.05	7.91804e-05	7.91763e-05	3.50535e-05	3.50519e-05
11.95	1499.4	327.334	32.698	32.3195	1146.78	1018.34	7.85102e-05	7.85062e-05	3.47568e-05	3.47553e-05
11.96	1499.4	324.845	32.698	32.3176	1148.13	1018.64	7.78457e-05	7.78417e-05	3.44626e-05	3.44611e-05
11.97	1499.4	322.375	32.698	32.3157	1149.48	1018.93	7.71868e-05	7.71829e-05	3.41709e-05	3.41694e-05
11.98	1499.4	319.925	32.698	32.3138	1150.83	1019.22	7.65335e-05	7.65296e-05	3.38817e-05	3.38802e-05
11.99	1499.4	317.494	32.698	32.3119	1152.18	1019.5	7.58858e-05	7.58818e-05	3.3595e-05	3.35935e-05
12	1499.4	315.083	32.698	32.31	1153.53	1019.79	7.52435e-05	7.52396e-05	3.33106e-05	3.33091e-05
12.01	1499.4	312.691	32.698	32.3081	1154.88	1020.07	7.46066e-05	7.46028e-05	3.30287e-05	3.30272e-05
12.02	1499.4	310.318	32.698	32.3061	1156.23	1020.35	7.39751e-05	7.39713e-05	3.27491e-05	3.27477e-05
12.03	1499.4	307.964	32.698	32.3042	1157.58	1020.63	7.3349e-05	7.33452e-05	3.2472e-05	3.24705e-05
12.04	1499.4	305.629	32.698	32.3023	1158.93	1020.91	7.27282e-05	7.27244e-05	3.21971e-05	3.21957e-05
12.05	1499.4	303.312	32.698	32.3003	1160.28	1021.18	7.21126e-05	7.21089e-05	3.19246e-05	3.19232e-05
12.06	1499.39	301.014	32.698	32.2984	1161.63	1021.45	7.15023e-05	7.14986e-05	3.16544e-05	3.1653e-05
12.07	1499.39	298.734	32.698	32.2965	1162.97	1021.72	7.08971e-05	7.08934e-05	3.13865e-05	3.13851e-05
12.08	1499.39	296.472	32.698	32.2945	1164.32	1021.99	7.0297e-05	7.02934e-05	3.11208e-05	3.11194e-05
12.09	1499.39	294.228	32.698	32.2926	1165.67	1022.26	6.9702e-05	6.96984e-05	3.08574e-05	3.0856e-05
12.1	1499.39	292.002	32.698	32.2906	1167.02	1022.52	6.91121e-05	6.91085e-05	3.05963e-05	3.05949e-05
12.11	1499.39	289.794	32.698	32.2887	1168.37	1022.78	6.85271e-05	6.85235e-05	3.03373e-05	3.03359e-05
12.12	1499.39	287.604	32.698	32.2867	1169.72	1023.04	6.79471e-05	6.79436e-05	3.00805e-05	3.00791e-05
12.13	1499.39	285.43	32.698	32.2847	1171.07	1023.3	6.7372e-05	6.73685e-05	2.98259e-05	2.98245e-05
12.14	1499.39	283.275	32.698	32.2828	1172.42	1023.55	6.68018e-05	6.67983e-05	2.95735e-05	2.95721e-05
12.15	1499.39	281.136	32.698	32.2808	1173.77	1023.81	6.62364e-05	6.62329e-05	2.93232e-05	2.93218e-05
12.16	1499.39	279.014	32.698	32.2788	1175.12	1024.06	6.56758e-05	6.56723e-05	2.9075e-05	2.90736e-05
12.17	1499.39	276.909	32.698	32.2769	1176.47	1024.31	6.51199e-05	6.51165e-05	2.88289e-05	2.88276e-05
12.18	1499.39	274.821	32.698	32.2749	1177.82	1024.56	6.45687e-05	6.45653e-05	2.85849e-05	2.85836e-05
12.19	1499.39	272.75	32.698	32.2729	1179.17	1024.81	6.40222e-05	6.40188e-05	2.8343e-05	2.83416e-05
12.2	1499.39	270.695	32.698	32.2709	1180.52	1025.05	6.34803e-05	6.3477e-05	2.81031e-05	2.81018e-05
12.21	1499.39	268.657	32.698	32.2689	1181.87	1025.29	6.2943e-05	6.29397e-05	2.78652e-05	2.78639e-05
12.22	1499.39	266.634	32.698	32.2669	1183.22	1025.53	6.24103e-05	6.2407e-05	2.76294e-05	2.76281e-05
12.23	1499.38	264.628	32.698	32.2649	1184.56	1025.77	6.18821e-05	6.18788e-05	2.73955e-05	2.73942e-05
12.24	1499.38	262.638	32.698	32.2629	1185.91	1026.01	6.13583e-05	6.1355e-05	2.71637e-05	2.71624e-05
12.25	1499.38	260.663	32.698	32.2609	1187.26	1026.25	6.0839e-05	6.08357e-05	2.69337e-05	2.69325e-05
12.26	1499.38	258.705	32.698	32.2589	1188.61	1026.48	6.0324e-05	6.03208e-05	2.67058e-05	2.67045e-05
12.27	1499.38	256.762	32.698	32.2569	1189.96	1026.71	5.98135e-05	5.98103e-05	2.64797e-05	2.64785e-05
12.28	1499.38	254.834	32.698	32.2549	1191.31	1026.94	5.93072e-05	5.9304e-05	2.62556e-05	2.62544e-05
12.29	1499.38	252.922	32.698	32.2529	1192.66	1027.17	5.88052e-05	5.88021e-05	2.60334e-05	2.60321e-05
12.3	1499.38	251.025	32.698	32.2509	1194.01	1027.4	5.83075e-05	5.83044e-05	2.58131e-05	2.58118e-05
12.31	1499.38	249.143	32.698	32.2489	1195.36	1027.62	5.7814e-05	5.78109e-05	2.55946e-05	2.55933e-05
12.32	1499.38	247.276	32.698	32.2468	1196.71	1027.84	5.73247e-05	5.73216e-05	2.5378e-05	2.53767e-05
12.33	1499.38	245.424	32.698	32.2448	1198.06	1028.07	5.68395e-05	5.68364e-05	2.51632e-05	2.51619e-05
12.34	1499.38	243.587	32.698	32.2428	1199.41	1028.29	5.63584e-05	5.63554e-05	2.49502e-05	2.4949e-05
12.35	1499.38	241.764	32.698	32.2407	1200.76	1028.5	5.58814e-05	5.58784e-05	2.4739e-05	2.47378e-05
12.36	1499.38	239.956	32.698	32.2387	1202.11	1028.72	5.54084e-05	5.54054e-05	2.45296e-05	2.45284e-05
12.37	1499.38	238.162	32.698	32.2366	1203.46	1028.94	5.49394e-05	5.49365e-05	2.4322e-05	2.43208e-05
12.38	1499.38	236.383	32.698	32.2346	1204.81	1029.15	5.44744e-05	5.44715e-05	2.41161e-05	2.4115e-05
12.39	1499.38	234.617	32.698	32.2325	1206.15	1029.36	5.40133e-05	5.40104e-05	2.3912e-05	2.39109e-05
12.4	1499.38	232.866	32.698	32.2305	1207.5	1029.57	5.35562e-05	5.35533e-05	2.37096e-05	2.37085e-05
12.41	1499.38	231.129	32.698	32.2284	1208.85	1029.78	5.31029e-05	5.31e-05	2.3509e-05	2.35078e-05
12.42	1499.38	229.405	32.698	32.2264	1210.2	1029.99	5.26534e-05	5.26506e-05	2.331e-05	2.33088e-05
12.43	1499.37	227.695	32.698	32.2243	1211.55	1030.19	5.22078e-05	5.2205e-05	2.31127e-05	2.31115e-05
12.44	1499.37	225.999	32.698	32.2222	1212.9	1030.4	5.17659e-05	5.17631e-05	2.29171e-05	2.29159e-05
12.45	1499.37	224.316	32.698	32.2202	1214.25	1030.6	5.13277e-05	5.1325e-05	2.27231e-05	2.2722e-05
12.46	1499.37	222.647	32.698	32.2181	1215.6	1030.8	5.08933e-05	5.08906e-05	2.25308e-05	2.25297e-05
12.47	1499.37	220.991	32.698	32.216	1216.95	1031	5.04625e-05	5.04598e-05	2.23401e-05	2.2339e-05
12.48	1499.37	219.348	32.698	32.2139	1218.3	1031.2	5.00354e-05	5.00327e-05	2.2151e-05	2.21499e-05
12.49	1499.37	217.719	32.698	32.2119	1219.65	1031.4	4.96119e-05	4.96093e-05	2.19635e-05	2.19624e-05
12.5	1499.37	216.102	32.698	32.2098	1221	1031.59	4.9192e-05	4.91894e-05	2.17776e-05	2.17765e-05
12.51	1499.37	214.498	32.698	32.2077	1222.35	1031.79	4.87757e-05	4.8773e-05	2.15933e-05	2.15922e-05
12.52	1499.37	212.907	32.698	32.2056	1223.7	1031.98	4.83628e-05	4.83602e-05	2.14105e-05	2.14095e-05
12.53	1499.37	211.329	32.698	32.2035	1225.05	1032.17	4.79535e-05	4.79509e-05	2.12293e-05	2.12282e-05
12.54	1499.37	209.763	32.698	32.2014	1226.4	1032.36	4.75476e-05	4.7545e-05	2.10496e-05	2.10486e-05
12.55	1499.37	208.209	32.698	32.1993	1227.74	1032.55	4.71452e-05	4.71426e-05	2.08715e-05	2.08704e-05
12.56	1499.37	206.668	32.698	32.1972	1229.09	1032.73	4.67461e-05	4.67436e-05	2.06948e-05	2.06938e-05
12.57	1499.37	205.14	32.698	32.195	1230.44	1032.92	4.63505e-05	4.6348e-05	2.05197e-05	2.05186e-05
12.58	1499.37	203.623	32.698	32.1929	1231.79	1033.1	4.59582e-05	4.59557e-05	2.0346e-05	2.03449e-05
12.59	1499.37	202.119	32.698	32.1908	1233.14	1033.28	4.55692e-05	4.55667e-05	2.01738e-05	2.01728e-05
12.6	1499.37	200.626	32.698	32.1887	1234.49	1033.47	4.51835e-05	4.5181e-05	2.0003e-05	2.0002e-05
12.61	1499.37	199.145	32.698	32.1866	1235.84	1033.65	4.48011e-05	4.47986e-05	1.98337e-05	1.98327e-05
12.62	1499.37	197.676	32.698	32.1844	1237.19	1033.82	4.44219e-05	4.44194e-05	1.96659e-05	1.96648e-05
12.63	1499.37	196.219	32.698	32.1823	1238.54	1034	4.40459e-05	4.40435e-05	1.94994e-05	1.94984e-05
12.64	1499.37	194.774	32.698	32.1802	1239.89	1034.18	4.36731e-05	4.36707e-05	1.93344e-05	1.93334e-05
12.65	1499.36	193.34	32.698	32.178	1241.24	1034.35	4.33034e-05	4.33011e-05	1.91707e-05	1.91697e-05
12.66	1499.36	191.917	32.698	32.1759	1242.59	1034.53	4.29369e-05	4.29346e-05	1.90085e-05	1.90075e-05
12.67	1499.36	190.506	32.698	32.1737	1243.94	1034.7	4.25735e-05	4.25712e-05	1.88476e-05	1.88466e-05
12.68	1499.36	189.106	32.698	32.1716	1245.29	1034.87	4.22132e-05	4.22109e-05	1.8688e-05	1.86871e-05
12.69	1499.36	187.717	32.698	32.1694	1246.64	1035.04	4.18559e-05	4.18536e-05	1.85299e-05	1.85289e-05
12.7	1499.36	186.339	32.698	32.1673	1247.99	1035.21	4.15016e-05	4.14993e-05	1.8373e-05	1.83721e-05
12.71	1499.36	184.972	32.698	32.1651	1249.33	1035.37	4.11503e-05	4.11481e-05	1.82175e-05	1.82166e-05
12.72	1499.36	183.616	32.698	32.163	1250.68	1035.54	4.0802e-05	4.07998e-05	1.80633e-05	1.80624e-05
12.73	1499.36	182.271	32.698	32.1608	1252.03	1035.7	4.04567e-05	4.04545e-05	1.79105e-05	1.79095e-05
12.74	1499.36	180.936	32.698	32.1586	1253.38	1035.87	4.01143e-05	4.01121e-05	1.77589e-05	1.77579e-05
12.75	1499.36	179.612	32.698	32.1565	1254.73	1036.03	3.97748e-05	3.97726e-05	1.76086e-05	1.76076e-05
12.76	1499.36	178.299	32.698	32.1543	1256.08	1036.19	3.94381e-05	3.94359e-05	1.74595e-05	1.74586e-05
12.77	1499.36	176.996	32.698	32.1521	1257.43	1036.35	3.91043e-05	3.91021e-05	1.73117e-05	1.73108e-05
12.78	1499.36	175.703	32.698	32.1499	1258.78	1036.51	3.87733e-05	3.87712e-05	1.71652e-05	1.71643e-05
12.79	1499.36	174.421	32.698	32.1477	1260.13	1036.67	3.84451e-05	3.8443e-05	1.70199e-05	1.7019e-05
12.8	1499.36	173.149	32.698	32.1456	1261.48	1036.82	3.81197e-05	3.81176e-05	1.68759e-05	1.6875e-05
12.81	1499.36	171.887	32.698	32.1434	1262.83	1036.98	3.77971e-05	3.7795e-05	1.6733e-05	1.67322e-05
12.82	1499.36	170.635	32.698	32.1412	1264.18	1037.13	3.74772e-05	3.74751e-05	1.65914e-05	1.65905e-05
12.83	1499.36	169.393	32.698	32.139	1265.53	1037.29	3.716e-05	3.71579e-05	1.6451e-05	1.64501e-05
12.84	1499.36	168.161	32.698	32.1368	1266.88	1037.44	3.68455e-05	3.68434e-05	1.63117e-05	1.63109e-05
12.85	1499.36	166.939	32.698	32.1346	1268.23	1037.59	3.65336e-05	3.65316e-05	1.61737e-05	1.61728e-05
12.86	1499.36	165.727	32.698	32.1324	1269.58	1037.74	3.62244e-05	3.62224e-05	1.60368e-05	1.60359e-05
12.87	1499.36	164.524	32.698	32.1301	1270.92	1037.89	3.59178e-05	3.59158e-05	1.59011e-05	1.59002e-05
12.88	1499.36	163.33	32.698	32.1279	1272.27	1038.03	3.56138e-05	3.56118e-05	1.57665e-05	1.57656e-05
12.89	1499.36	162.147	32.698	32.1257	1273.62	1038.18	3.53123e-05	3.53104e-05	1.5633e-05	1.56322e-05
12.9	1499.36	160.972	32.698	32.1235	1274.97	1038.33	3.50135e-05	3.50115e-05	1.55007e-05	1.54999e-05
12.91	1499.36	159.807	32.698	32.1213	1276.32	1038.47	3.47171e-05	3.47152e-05	1.53695e-05	1.53687e-05
12.92	1499.35	158.652	32.698	32.119	1277.67	1038.61	3.44233e-05	3.44214e-05	1.52394e-05	1.52386e-05
12.93	1499.35	157.505	32.698	32.1168	1279.02	1038.76	3.41319e-05	3.413e-05	1.51104e-05	1.51096e-05
12.94	1499.35	156.368	32.698	32.1146	1280.37	1038.9	3.3843e-05	3.38411e-05	1.49825e-05	1.49818e-05
12.95	1499.35	155.239	32.698	32.1124	1281.72	1039.04	3.35566e-05	3.35547e-05	1.48557e-05	1.48549e-05
12.96	1499.35	154.12	32.698	32.1101	1283.07	1039.18	3.32726e-05	3.32707e-05	1.473e-05	1.47292e-05
12.97	1499.35	153.009	32.698	32.1079	1284.42	1039.31	3.29909e-05	3.29891e-05	1.46053e-05	1.46045e-05
12.98	1499.35	151.908	32.698	32.1056	1285.77	1039.45	3.27117e-05	3.27099e-05	1.44817e-05	1.44809e-05
12.99	1499.35	150.815	32.698	32.1034	1287.12	1039.59	3.24348e-05	3.2433e-05	1.43591e-05	1.43584e-05
13	1499.35	149.731	32.698	32.1011	1288.47	1039.72	3.21603e-05	3.21585e-05	1.42376e-05	1.42368e-05
13.01	1499.35	148.655	32.698	32.0989	1289.82	1039.86	3.18881e-05	3.18863e-05	1.41171e-05	1.41163e-05
13.02	1499.35	147.588	32.698	32.0966	1291.17	1039.99	3.16182e-05	3.16164e-05	1.39976e-05	1.39969e-05
13.03	1499.35	146.53	32.698	32.0944	1292.51	1040.12	3.13506e-05	3.13488e-05	1.38791e-05	1.38784e-05
13.04	1499.35	145.48	32.698	32.0921	1293.86	1040.25	3.10852e-05	3.10835e-05	1.37617e-05	1.37609e-05
13.05	1499.35	144.438	32.698	32.0898	1295.21	1040.38	3.08221e-05	3.08204e-05	1.36452e-05	1.36445e-05
13.06	1499.35	143.405	32.698	32.0876	1296.56	1040.51	3.05613e-05	3.05596e-05	1.35297e-05	1.3529e-05
13.07	1499.35	142.379	32.698	32.0853	1297.91	1040.64	3.03026e-05	3.03009e-05	1.34152e-05	1.34145e-05
13.08	1499.35	141.362	32.698	32.083	1299.26	1040.77	3.00461e-05	3.00444e-05	1.33016e-05	1.33009e-05
13.09	1499.35	140.353	32.698	32.0807	1300.61	1040.9	2.97918e-05	2.97901e-05	1.3189e-05	1.31883e-05
13.1	1499.35	139.353	32.698	32.0784	1301.96	1041.02	2.95396e-05	2.9538e-05	1.30774e-05	1.30767e-05
13.11	1499.35	138.36	32.698	32.0762	1303.31	1041.15	2.92896e-05	2.9288e-05	1.29667e-05	1.2966e-05
13.12	1499.35	137.375	32.698	32.0739	1304.66	1041.27	2.90417e-05	2.90401e-05	1.2857e-05	1.28563e-05
13.13	1499.35	136.397	32.698	32.0716	1306.01	1041.4	2.87959e-05	2.87943e-05	1.27482e-05	1.27475e-05
13.14	1499.35	135.428	32.698	32.0693	1307.36	1041.52	2.85522e-05	2.85506e-05	1.26403e-05	1.26396e-05
13.15	1499.35	134.466	32.698	32.067	1308.71	1041.64	2.83105e-05	2.83089e-05	1.25333e-05	1.25326e-05
13.16	1499.35	133.512	32.698	32.0647	1310.06	1041.76	2.80709e-05	2.80693e-05	1.24272e-05	1.24265e-05
13.17	1499.35	132.566	32.698	32.0624	1311.41	1041.88	2.78333e-05	2.78317e-05	1.2322e-05	1.23213e-05
13.18	1499.35	131.627	32.698	32.0601	1312.76	1042	2.75977e-05	2.75962e-05	1.22177e-05	1.22171e-05
13.19	1499.35	130.695	32.698	32.0578	1314.1	1042.12	2.73641e-05	2.73626e-05	1.21143e-05	1.21137e-05
13.2	1499.35	129.771	32.698	32.0555	1315.45	1042.23	2.71325e-05	2.7131e-05	1.20118e-05	1.20111e-05
13.21	1499.35	128.855	32.698	32.0532	1316.8	1042.35	2.69029e-05	2.69014e-05	1.19101e-05	1.19095e-05
13.22	1499.35	127.945	32.698	32.0508	1318.15	1042.47	2.66752e-05	2.66737e-05	1.18093e-05	1.18087e-05
13.23	1499.35	127.043	32.698	32.0485	1319.5	1042.58	2.64494e-05	2.64479e-05	1.17093e-05	1.17087e-05
13.24	1499.35	126.148	32.698	32.0462	1320.85	1042.69	2.62255e-05	2.62241e-05	1.16102e-05	1.16096e-05
13.25	1499.35	125.26	32.698	32.0439	1322.2	1042.81	2.60036e-05	2.60021e-05	1.1512e-05	1.15113e-05
13.26	1499.34	124.379	32.698	32.0415	1323.55	1042.92	2.57835e-05	2.5782e-05	1.14145e-05	1.14139e-05
13.27	1499.34	123.506	32.698	32.0392	1324.9	1043.03	2.55652e-05	2.55638e-05	1.13179e-05	1.13173e-05
13.28	1499.34	122.639	32.698	32.0369	1326.25	1043.14	2.53489e-05	2.53474e-05	1.12221e-05	1.12215e-05
13.29	1499.34	121.779	32.698	32.0345	1327.6	1043.25	2.51343e-05	2.51329e-05	1.11271e-05	1.11265e-05
13.3	1499.34	120.926	32.698	32.0322	1328.95	1043.36	2.49216e-05	2.49202e-05	1.1033e-05	1.10324e-05
13.31	1499.34	120.079	32.698	32.0299	1330.3	1043.47	2.47106e-05	2.47092e-05	1.09396e-05	1.0939e-05
13.32	1499.34	119.24	32.698	32.0275	1331.65	1043.58	2.45015e-05	2.45001e-05	1.0847e-05	1.08464e-05
13.33	1499.34	118.407	32.698	32.0252	1333	1043.68	2.42941e-05	2.42927e-05	1.07552e-05	1.07546e-05
13.34	1499.34	117.581	32.698	32.0228	1334.35	1043.79	2.40885e-05	2.40871e-05	1.06641e-05	1.06636e-05
13.35	1499.34	116.761	32.698	32.0205	1335.69	1043.9	2.38846e-05	2.38833e-05	1.05739e-05	1.05733e-05
13.36	1499.34	115.948	32.698	32.0181	1337.04	1044	2.36824e-05	2.36811e-05	1.04844e-05	1.04838e-05
13.37	1499.34	115.141	32.698	32.0157	1338.39	1044.1	2.3482e-05	2.34807e-05	1.03957e-05	1.03951e-05
13.38	1499.34	114.341	32.698	32.0134	1339.74	1044.21	2.32832e-05	2.32819e-05	1.03077e-05	1.03071e-05
13.39	1499.34	113.547	32.698	32.011	1341.09	1044.31	2.30862e-05	2.30849e-05	1.02204e-05	1.02199e-05
13.4	1499.34	112.759	32.698	32.0086	1342.44	1044.41	2.28908e-05	2.28895e-05	1.01339e-05	1.01334e-05
13.41	1499.34	111.978	32.698	32.0063	1343.79	1044.51	2.2697e-05	2.26957e-05	1.00481e-05	1.00476e-05
13.42	1499.34	111.203	32.698	32.0039	1345.14	1044.61	2.25049e-05	2.25036e-05	9.9631e-06	9.96255e-06
13.43	1499.34	110.434	32.698	32.0015	1346.49	1044.71	2.23144e-05	2.23132e-05	9.87877e-06	9.87823e-06
13.44	1499.34	109.671	32.698	31.9992	1347.84	1044.81	2.21256e-05	2.21243e-05	9.79516e-06	9.79462e-06
13.45	1499.34	108.914	32.698	31.9968	1349.19	1044.91	2.19383e-05	2.19371e-05	9.71225e-06	9.71172e-06
13.46	1499.34	108.163	32.698	31.9944	1350.54	1045.01	2.17526e-05	2.17514e-05	9.63005e-06	9.62952e-06
13.47	1499.34	107.418	32.698	31.992	1351.89	1045.11	2.15685e-05	2.15673e-05	9.54854e-06	9.54801e-06
13.48	1499.34	106.68	32.698	31.9896	1353.24	1045.2	2.13859e-05	2.13847e-05	9.46772e-06	9.4672e-06
13.49	1499.34	105.947	32.698	31.9872	1354.59	1045.3	2.12049e-05	2.12037e-05	9.38759e-06	9.38707e-06
13.5	1499.34	105.219	32.698	31.9848	1355.94	1045.39	2.10255e-05	2.10243e-05	9.30813e-06	9.30762e-06
13.51	1499.34	104.498	32.698	31.9824	1357.28	1045.49	2.08475e-05	2.08463e-05	9.22935e-06	9.22884e-06
13.52	1499.34	103.782	32.698	31.98	1358.63	1045.58	2.0671e-05	2.06699e-05	9.15123e-06	9.15073e-06
13.53	1499.34	103.073	32.698	31.9776	1359.98	1045.67	2.04961e-05	2.04949e-05	9.07377e-06	9.07327e-06
13.54	1499.34	102.368	32.698	31.9752	1361.33	1045.77	2.03226e-05	2.03215e-05	8.99697e-06	8.99648e-06
13.55	1499.34	101.67	32.698	31.9728	1362.68	1045.86	2.01506e-05	2.01495e-05	8.92082e-06	8.92033e-06
13.56	1499.34	100.976	32.698	31.9704	1364.03	1045.95	1.998e-05	1.99789e-05	8.84532e-06	8.84483e-06
13.57	1499.34	100.289	32.698	31.968	1365.38	1046.04	1.98109e-05	1.98098e-05	8.77045e-06	8.76997e-06
13.58	1499.34	99.6066	32.698	31.9656	1366.73	1046.13	1.96433e-05	1.96421e-05	8.69622e-06	8.69574e-06
13.59	1499.34	98.9299	32.698	31.9632	1368.08	1046.22	1.9477e-05	1.94759e-05	8.62261e-06	8.62214e-06
13.6	1499.34	98.2585	32.698	31.9608	1369.43	1046.31	1.93121e-05	1.9311e-05	8.54963e-06	8.54916e-06
13.61	1499.34	97.5925	32.698	31.9583	1370.78	1046.4	1.91487e-05	1.91476e-05	8.47727e-06	8.4768e-06
13.62	1499.34	96.9318	32.698	31.9559	1372.13	1046.48	1.89866e-05	1.89855e-05	8.40552e-06	8.40505e-06
13.63	1499.34	96.2764	32.698	31.9535	1373.48	1046.57	1.88259e-05	1.88248e-05	8.33437e-06	8.33391e-06
13.64	1499.34	95.6261	32.698	31.951	1374.83	1046.66	1.86666e-05	1.86655e-05	8.26383e-06	8.26338e-06
13.65	1499.34	94.981	32.698	31.9486	1376.18	1046.74	1.85086e-05	1.85075e-05	8.19389e-06	8.19343e-06
13.66	1499.34	94.3411	32.698	31.9462	1377.53	1046.83	1.83519e-05	1.83509e-05	8.12454e-06	8.12409e-06
13.67	1499.34	93.7062	32.698	31.9437	1378.87	1046.91	1.81966e-05	1.81956e-05	8.05577e-06	8.05532e-06
13.68	1499.34	93.0764	32.698	31.9413	1380.22	1047	1.80426e-05	1.80415e-05	7.98759e-06	7.98714e-06
13.69	1499.33	92.4516	32.698	31.9389	1381.57	1047.08	1.78899e-05	1.78888e-05	7.91998e-06	7.91954e-06
13.7	1499.33	91.8318	32.698	31.9364	1382.92	1047.16	1.77384e-05	1.77374e-05	7.85295e-06	7.85251e-06
13.71	1499.33	91.2169	32.698	31.934	1384.27	1047.25	1.75883e-05	1.75873e-05	7.78648e-06	7.78605e-06
13.72	1499.33	90.6069	32.698	31.9315	1385.62	1047.33	1.74394e-05	1.74384e-05	7.72057e-06	7.72015e-06
13.73	1499.33	90.0017	32.698	31.9291	1386.97	1047.41	1.72918e-05	1.72908e-05	7.65523e-06	7.6548e-06
13.74	1499.33	89.4014	32.698	31.9266	1388.32	1047.49	1.71455e-05	1.71445e-05	7.59043e-06	7.59001e-06
13.75	1499.33	88.8058	32.698	31.9242	1389.67	1047.57	1.70004e-05	1.69994e-05	7.52619e-06	7.52577e-06
13.76	1499.33	88.215	32.698	31.9217	1391.02	1047.65	1.68565e-05	1.68555e-05	7.46249e-06	7.46207e-06
13.77	1499.33	87.6288	32.698	31.9193	1392.37	1047.73	1.67138e-05	1.67128e-05	7.39933e-06	7.39891e-06
13.78	1499.33	87.0474	32.698	31.9168	1393.72	1047.81	1.65723e-05	1.65714e-05	7.3367e-06	7.33629e-06
13.79	1499.33	86.4705	32.698	31.9143	1395.07	1047.88	1.64321e-05	1.64311e-05	7.2746e-06	7.2742e-06
13.8	1499.33	85.8982	32.698	31.9119	1396.42	1047.96	1.6293e-05	1.62921e-05	7.21303e-06	7.21263e-06
13.81	1499.33	85.3305	32.698	31.9094	1397.77	1048.04	1.61551e-05	1.61542e-05	7.15198e-06	7.15158e-06
13.82	1499.33	84.7673	32.698	31.9069	1399.12	1048.12	1.60183e-05	1.60174e-05	7.09144e-06	7.09105e-06
13.83	1499.33	84.2086	32.698	31.9044	1400.47	1048.19	1.58828e-05	1.58819e-05	7.03142e-06	7.03103e-06
13.84	1499.33	83.6543	32.698	31.902	1401.81	1048.27	1.57483e-05	1.57474e-05	6.97191e-06	6.97152e-06
13.85	1499.33	83.1044	32.698	31.8995	1403.16	1048.34	1.5615e-05	1.56141e-05	6.9129e-06	6.91251e-06
13.86	1499.33	82.5589	32.698	31.897	1404.51	1048.42	1.54829e-05	1.5482e-05	6.85439e-06	6.85401e-06
13.87	1499.33	82.0177	32.698	31.8945	1405.86	1048.49	1.53518e-05	1.5351e-05	6.79637e-06	6.79599e-06
13.88	1499.33	81.4808	32.698	31.892	1407.21	1048.56	1.52219e-05	1.5221e-05	6.73885e-06	6.73847e-06
13.89	1499.33	80.9482	32.698	31.8895	1408.56	1048.64	1.5093e-05	1.50922e-05	6.68181e-06	6.68144e-06
13.9	1499.33	80.4199	32.698	31.8871	1409.91	1048.71	1.49653e-05	1.49645e-05	6.62526e-06	6.62489e-06
13.91	1499.33	79.8957	32.698	31.8846	1411.26	1048.78	1.48386e-05	1.48378e-05	6.56918e-06	6.56881e-06
13.92	1499.33	79.3757	32.698	31.8821	1412.61	1048.85	1.4713e-05	1.47122e-05	6.51358e-06	6.51322e-06
13.93	1499.33	78.8598	32.698	31.8796	1413.96	1048.93	1.45885e-05	1.45877e-05	6.45845e-06	6.45809e-06
13.94	1499.33	78.348	32.698	31.8771	1415.31	1049	1.4465e-05	1.44642e-05	6.40378e-06	6.40343e-06
13.95	1499.33	77.8403	32.698	31.8746	1416.66	1049.07	1.43426e-05	1.43418e-05	6.34958e-06	6.34923e-06
13.96	1499.33	77.3367	32.698	31.8721	1418.01	1049.14	1.42212e-05	1.42204e-05	6.29584e-06	6.29549e-06
13.97	1499.33	76.837	32.698	31.8696	1419.36	1049.21	1.41008e-05	1.41e-05	6.24255e-06	6.2422e-06
13.98	1499.33	76.3413	32.698	31.8671	1420.71	1049.27	1.39815e-05	1.39807e-05	6.18972e-06	6.18937e-06
13.99	1499.33	75.8496	32.698	31.8646	1422.06	1049.34	1.38631e-05	1.38624e-05	6.13733e-06	6.13698e-06
14	1499.33	75.3617	32.698	31.862	1423.4	1049.41	1.37458e-05	1.3745e-05	6.08538e-06	6.08504e-06
14.01	1499.33	74.8778	32.698	31.8595	1424.75	1049.48	1.36295e-05	1.36287e-05	6.03387e-06	6.03354e-06
14.02	1499.33	74.3976	32.698	31.857	1426.1	1049.55	1.35141e-05	1.35133e-05	5.9828e-06	5.98247e-06
14.03	1499.33	73.9213	32.698	31.8545	1427.45	1049.61	1.33997e-05	1.3399e-05	5.93217e-06	5.93183e-06
14.04	1499.33	73.4488	32.698	31.852	1428.8	1049.68	1.32863e-05	1.32856e-05	5.88196e-06	5.88163e-06
14.05	1499.33	72.98	32.698	31.8495	1430.15	1049.74	1.31739e-05	1.31731e-05	5.83217e-06	5.83184e-06
14.06	1499.33	72.515	32.698	31.8469	1431.5	1049.81	1.30624e-05	1.30616e-05	5.78281e-06	5.78248e-06
14.07	1499.33	72.0537	32.698	31.8444	1432.85	1049.88	1.29518e-05	1.29511e-05	5.73386e-06	5.73354e-06
14.08	1499.33	71.596	32.698	31.8419	1434.2	1049.94	1.28422e-05	1.28414e-05	5.68533e-06	5.68501e-06
14.09	1499.33	71.1419	32.698	31.8394	1435.55	1050	1.27335e-05	1.27327e-05	5.63721e-06	5.63689e-06
14.1	1499.33	70.6915	32.698	31.8368	1436.9	1050.07	1.26257e-05	1.2625e-05	5.5895e-06	5.58918e-06
14.11	1499.33	70.2446	32.698	31.8343	1438.25	1050.13	1.25188e-05	1.25181e-05	5.54219e-06	5.54188e-06
14.12	1499.33	69.8013	32.698	31.8318	1439.6	1050.19	1.24129e-05	1.24122e-05	5.49528e-06	5.49497e-06
14.13	1499.33	69.3616	32.698	31.8292	1440.95	1050.26	1.23078e-05	1.23071e-05	5.44877e-06	5.44846e-06
14.14	1499.33	68.9253	32.698	31.8267	1442.3	1050.32	1.22036e-05	1.22029e-05	5.40265e-06	5.40235e-06
14.15	1499.33	68.4924	32.698	31.8241	1443.65	1050.38	1.21003e-05	1.20997e-05	5.35692e-06	5.35662e-06
14.16	1499.33	68.0631	32.698	31.8216	1444.99	1050.44	1.19979e-05	1.19972e-05	5.31158e-06	5.31128e-06
14.17	1499.33	67.6371	32.698	31.8191	1446.34	1050.5	1.18964e-05	1.18957e-05	5.26662e-06	5.26633e-06
14.18	1499.33	67.2145	32.698	31.8165	1447.69	1050.56	1.17957e-05	1.1795e-05	5.22205e-06	5.22175e-06
14.19	1499.33	66.7953	32.698	31.814	1449.04	1050.62	1.16959e-05	1.16952e-05	5.17785e-06	5.17756e-06
14.2	1499.33	66.3794	32.698	31.8114	1450.39	1050.68	1.15969e-05	1.15962e-05	5.13402e-06	5.13373e-06
14.21	1499.33	65.9668	32.698	31.8089	1451.74	1050.74	1.14987e-05	1.1498e-05	5.09057e-06	5.09028e-06
14.22	1499.33	65.5575	32.698	31.8063	1453.09	1050.8	1.14014e-05	1.14007e-05	5.04748e-06	5.0472e-06
14.23	1499.33	65.1514	32.698	31.8037	1454.44	1050.86	1.13049e-05	1.13042e-05	5.00476e-06	5.00448e-06
14.24	1499.33	64.7485	32.698	31.8012	1455.79	1050.92	1.12092e-05	1.12086e-05	4.9624e-06	4.96212e-06
14.25	1499.33	64.3489	32.698	31.7986	1457.14	1050.98	1.11143e-05	1.11137e-05	4.9204e-06	4.92012e-06
14.26	1499.33	63.9524	32.698	31.7961	1458.49	1051.04	1.10202e-05	1.10196e-05	4.87875e-06	4.87848e-06
14.27	1499.33	63.5591	32.698	31.7935	1459.84	1051.09	1.0927e-05	1.09264e-05	4.83746e-06	4.83719e-06
14.28	1499.33	63.1689	32.698	31.7909	1461.19	1051.15	1.08345e-05	1.08339e-05	4.79652e-06	4.79624e-06
14.29	1499.33	62.7818	32.698	31.7884	1462.54	1051.21	1.07428e-05	1.07422e-05	4.75592e-06	4.75565e-06
14.3	1499.33	62.3978	32.698	31.7858	1463.89	1051.26	1.06519e-05	1.06513e-05	4.71566e-06	4.7154e-06
14.31	1499.33	62.0168	32.698	31.7832	1465.24	1051.32	1.05617e-05	1.05611e-05	4.67575e-06	4.67549e-06
14.32	1499.33	61.6389	32.698	31.7807	1466.58	1051.38	1.04723e-05	1.04717e-05	4.63618e-06	4.63591e-06
14.33	1499.33	61.2639	32.698	31.7781	1467.93	1051.43	1.03837e-05	1.03831e-05	4.59693e-06	4.59668e-06
14.34	1499.32	60.892	32.698	31.7755	1469.28	1051.49	1.02958e-05	1.02952e-05	4.55803e-06	4.55777e-06
14.35	1499.32	60.5229	32.698	31.7729	1470.63	1051.54	1.02086e-05	1.02081e-05	4.51945e-06	4.51919e-06
14.36	1499.32	60.1569	32.698	31.7704	1471.98	1051.59	1.01222e-05	1.01217e-05	4.48119e-06	4.48094e-06
14.37	1499.32	59.7937	32.698	31.7678	1473.33	1051.65	1.00366e-05	1.0036e-05	4.44327e-06	4.44302e-06
14.38	1499.32	59.4334	32.698	31.7652	1474.68	1051.7	9.95161e-06	9.95104e-06	4.40566e-06	4.40541e-06
14.39	1499.32	59.076	32.698	31.7626	1476.03	1051.76	9.86738e-06	9.86682e-06	4.36837e-06	4.36812e-06
14.4	1499.32	58.7214	32.698	31.76	1477.38	1051.81	9.78386e-06	9.78331e-06	4.3314e-06	4.33115e-06
14.41	1499.32	58.3696	32.698	31.7574	1478.73	1051.86	9.70105e-06	9.7005e-06	4.29473e-06	4.29449e-06
14.42	1499.32	58.0206	32.698	31.7548	1480.08	1051.91	9.61894e-06	9.61839e-06	4.25838e-06	4.25814e-06
14.43	1499.32	57.6744	32.698	31.7523	1481.43	1051.97	9.53753e-06	9.53699e-06	4.22234e-06	4.2221e-06
14.44	1499.32	57.3309	32.698	31.7497	1482.78	1052.02	9.4568e-06	9.45626e-06	4.1866e-06	4.18637e-06
14.45	1499.32	56.9902	32.698	31.7471	1484.13	1052.07	9.37676e-06	9.37623e-06	4.15117e-06	4.15093e-06
14.46	1499.32	56.6521	32.698	31.7445	1485.48	1052.12	9.2974e-06	9.29687e-06	4.11603e-06	4.1158e-06
14.47	1499.32	56.3168	32.698	31.7419	1486.83	1052.17	9.2187e-06	9.21818e-06	4.08119e-06	4.08096e-06
14.48	1499.32	55.9841	32.698	31.7393	1488.17	1052.22	9.14068e-06	9.14016e-06	4.04665e-06	4.04642e-06
14.49	1499.32	55.654	32.698	31.7367	1489.52	1052.27	9.06331e-06	9.06279e-06	4.0124e-06	4.01217e-06
14.5	1499.32	55.3266	32.698	31.7341	1490.87	1052.32	8.9866e-06	8.98609e-06	3.97844e-06	3.97822e-06
14.51	1499.32	55.0018	32.698	31.7315	1492.22	1052.37	8.91054e-06	8.91003e-06	3.94477e-06	3.94454e-06
14.52	1499.32	54.6795	32.698	31.7289	1493.57	1052.42	8.83512e-06	8.83461e-06	3.91138e-06	3.91116e-06
14.53	1499.32	54.3598	32.698	31.7263	1494.92	1052.47	8.76034e-06	8.75984e-06	3.87827e-06	3.87805e-06
14.54	1499.32	54.0427	32.698	31.7236	1496.27	1052.52	8.68619e-06	8.68569e-06	3.84545e-06	3.84523e-06
14.55	1499.32	53.728	32.698	31.721	1497.62	1052.57	8.61267e-06	8.61218e-06	3.8129e-06	3.81268e-06
14.56	1499.32	53.4159	32.698	31.7184	1498.97	1052.62	8.53977e-06	8.53929e-06	3.78063e-06	3.78041e-06
14.57	1499.32	53.1062	32.698	31.7158	1500.32	1052.66	8.46749e-06	8.46701e-06	3.74863e-06	3.74842e-06
14.58	1499.32	52.799	32.698	31.7132	1501.67	1052.71	8.39582e-06	8.39535e-06	3.7169e-06	3.71669e-06
14.59	1499.32	52.4942	32.698	31.7106	1503.02	1052.76	8.32476e-06	8.32429e-06	3.68544e-06	3.68523e-06
14.6	1499.32	52.1919	32.698	31.708	1504.37	1052.81	8.2543e-06	8.25383e-06	3.65425e-06	3.65404e-06
14.61	1499.32	51.8919	32.698	31.7053	1505.72	1052.85	8.18444e-06	8.18397e-06	3.62332e-06	3.62311e-06
14.62	1499.32	51.5944	32.698	31.7027	1507.07	1052.9	8.11516e-06	8.1147e-06	3.59265e-06	3.59245e-06
14.63	1499.32	51.2992	32.698	31.7001	1508.42	1052.94	8.04648e-06	8.04602e-06	3.56224e-06	3.56204e-06
14.64	1499.32	51.0063	32.698	31.6975	1509.76	1052.99	7.97837e-06	7.97792e-06	3.53209e-06	3.53189e-06
14.65	1499.32	50.7157	32.698	31.6949	1511.11	1053.04	7.91084e-06	7.91039e-06	3.5022e-06	3.502e-06
14.66	1499.32	50.4275	32.698	31.6922	1512.46	1053.08	7.84389e-06	7.84344e-06	3.47255e-06	3.47236e-06
14.67	1499.32	50.1415	32.698	31.6896	1513.81	1053.13	7.7775e-06	7.77705e-06	3.44316e-06	3.44297e-06
14.68	1499.32	49.8578	32.698	31.687	1515.16	1053.17	7.71167e-06	7.71123e-06	3.41402e-06	3.41382e-06
14.69	1499.32	49.5764	32.698	31.6843	1516.51	1053.22	7.6464e-06	7.64596e-06	3.38512e-06	3.38493e-06
14.7	1499.32	49.2972	32.698	31.6817	1517.86	1053.26	7.58168e-06	7.58124e-06	3.35647e-06	3.35628e-06
14.71	1499.32	49.0202	32.698	31.6791	1519.21	1053.31	7.51751e-06	7.51708e-06	3.32806e-06	3.32787e-06
14.72	1499.32	48.7454	32.698	31.6765	1520.56	1053.35	7.45388e-06	7.45345e-06	3.29989e-06	3.29971e-06
14.73	1499.32	48.4728	32.698	31.6738	1521.91	1053.39	7.39079e-06	7.39037e-06	3.27196e-06	3.27178e-06
14.74	1499.32	48.2024	32.698	31.6712	1523.26	1053.44	7.32823e-06	7.32782e-06	3.24427e-06	3.24408e-06
14.75	1499.32	47.934	32.698	31.6685	1524.61	1053.48	7.26621e-06	7.26579e-06	3.21681e-06	3.21663e-06
14.76	1499.32	47.6679	32.698	31.6659	1525.96	1053.52	7.20471e-06	7.2043e-06	3.18958e-06	3.1894e-06
14.77	1499.32	47.4038	32.698	31.6633	1527.31	1053.57	7.14373e-06	7.14332e-06	3.16259e-06	3.16241e-06
14.78	1499.32	47.1418	32.698	31.6606	1528.66	1053.61	7.08326e-06	7.08286e-06	3.13582e-06	3.13564e-06
14.79	1499.32	46.8819	32.698	31.658	1530.01	1053.65	7.02331e-06	7.02291e-06	3.10928e-06	3.1091e-06
14.8	1499.32	46.6241	32.698	31.6553	1531.36	1053.69	6.96386e-06	6.96347e-06	3.08296e-06	3.08278e-06
14.81	1499.32	46.3683	32.698	31.6527	1532.7	1053.74	6.90492e-06	6.90453e-06	3.05687e-06	3.05669e-06
14.82	1499.32	46.1145	32.698	31.65	1534.05	1053.78	6.84648e-06	6.84609e-06	3.03099e-06	3.03082e-06
14.83	1499.32	45.8628	32.698	31.6474	1535.4	1053.82	6.78853e-06	6.78814e-06	3.00534e-06	3.00517e-06
14.84	1499.32	45.613	32.698	31.6447	1536.75	1053.86	6.73107e-06	6.73069e-06	2.9799e-06	2.97973e-06
14.85	1499.32	45.3652	32.698	31.6421	1538.1	1053.9	6.6741e-06	6.67372e-06	2.95468e-06	2.95451e-06
14.86	1499.32	45.1194	32.698	31.6394	1539.45	1053.94	6.61761e-06	6.61723e-06	2.92967e-06	2.9295e-06
14.87	1499.32	44.8756	32.698	31.6368	1540.8	1053.98	6.5616e-06	6.56123e-06	2.90487e-06	2.90471e-06
14.88	1499.32	44.6336	32.698	31.6341	1542.15	1054.02	6.50606e-06	6.50569e-06	2.88029e-06	2.88012e-06
14.89	1499.32	44.3936	32.698	31.6315	1543.5	1054.06	6.451e-06	6.45063e-06	2.85591e-06	2.85575e-06
14.9	1499.32	44.1555	32.698	31.6288	1544.85	1054.1	6.3964e-06	6.39603e-06	2.83174e-06	2.83158e-06
14.91	1499.32	43.9193	32.698	31.6262	1546.2	1054.14	6.34226e-06	6.34189e-06	2.80777e-06	2.80761e-06
14.92	1499.32	43.6849	32.698	31.6235	1547.55	1054.18	6.28858e-06	6.28822e-06	2.784e-06	2.78385e-06
14.93	1499.32	43.4524	32.698	31.6208	1548.9	1054.22	6.23535e-06	6.23499e-06	2.76044e-06	2.76028e-06
14.94	1499.32	43.2218	32.698	31.6182	1550.25	1054.26	6.18257e-06	6.18222e-06	2.73708e-06	2.73692e-06
14.95	1499.32	42.993	32.698	31.6155	1551.6	1054.3	6.13024e-06	6.12989e-06	2.71391e-06	2.71375e-06
14.96	1499.32	42.766	32.698	31.6128	1552.95	1054.34	6.07836e-06	6.07801e-06	2.69094e-06	2.69079e-06
14.97	1499.32	42.5407	32.698	31.6102	1554.29	1054.37	6.02691e-06	6.02657e-06	2.66816e-06	2.66801e-06
14.98	1499.32	42.3173	32.698	31.6075	1555.64	1054.41	5.9759e-06	5.97556e-06	2.64558e-06	2.64543e-06
14.99	1499.32	42.0957	32.698	31.6048	1556.99	1054.45	5.92532e-06	5.92498e-06	2.62319e-06	2.62304e-06
15	1499.32	41.8758	32.698	31.6022	1558.34	1054.49	5.87517e-06	5.87483e-06	2.60098e-06	2.60084e-06
15.01	1499.32	41.6576	32.698	31.5995	1559.69	1054.53	5.82544e-06	5.82511e-06	2.57897e-06	2.57882e-06
15.02	1499.32	41.4412	32.698	31.5968	1561.04	1054.56	5.77613e-06	5.7758e-06	2.55714e-06	2.557e-06
15.03	1499.32	41.2264	32.698	31.5942	1562.39	1054.6	5.72724e-06	5.72692e-06	2.5355e-06	2.53535e-06
15.04	1499.32	41.0134	32.698	31.5915	1563.74	1054.64	5.67877e-06	5.67844e-06	2.51404e-06	2.51389e-06
15.05	1499.32	40.8021	32.698	31.5888	1565.09	1054.67	5.6307e-06	5.63038e-06	2.49276e-06	2.49262e-06
15.06	1499.32	40.5924	32.698	31.5861	1566.44	1054.71	5.58305e-06	5.58273e-06	2.47166e-06	2.47152e-06
15.07	1499.32	40.3844	32.698	31.5835	1567.79	1054.75	5.53579e-06	5.53548e-06	2.45074e-06	2.4506e-06
15.08	1499.32	40.1781	32.698	31.5808	1569.14	1054.78	5.48894e-06	5.48862e-06	2.43e-06	2.42986e-06
15.09	1499.32	39.9734	32.698	31.5781	1570.49	1054.82	5.44248e-06	5.44217e-06	2.40943e-06	2.40929e-06
15.1	1499.32	39.7703	32.698	31.5754	1571.84	1054.86	5.39641e-06	5.39611e-06	2.38904e-06	2.3889e-06
15.11	1499.32	39.5688	32.698	31.5727	1573.19	1054.89	5.35074e-06	5.35043e-06	2.36882e-06	2.36868e-06
15.12	1499.32	39.3689	32.698	31.5701	1574.54	1054.93	5.30545e-06	5.30515e-06	2.34877e-06	2.34863e-06
15.13	1499.32	39.1706	32.698	31.5674	1575.88	1054.96	5.26054e-06	5.26024e-06	2.32889e-06	2.32875e-06
15.14	1499.32	38.9739	32.698	31.5647	1577.23	1055	5.21602e-06	5.21572e-06	2.30917e-06	2.30904e-06
15.15	1499.32	38.7787	32.698	31.562	1578.58	1055.03	5.17187e-06	5.17158e-06	2.28963e-06	2.2895e-06
15.16	1499.32	38.5851	32.698	31.5593	1579.93	1055.07	5.1281e-06	5.1278e-06	2.27025e-06	2.27012e-06
15.17	1499.32	38.393	32.698	31.5566	1581.28	1055.1	5.08469e-06	5.0844e-06	2.25104e-06	2.25091e-06
15.18	1499.32	38.2024	32.698	31.554	1582.63	1055.14	5.04166e-06	5.04137e-06	2.23198e-06	2.23186e-06
15.19	1499.32	38.0133	32.698	31.5513	1583.98	1055.17	4.99898e-06	4.9987e-06	2.21309e-06	2.21297e-06
15.2	1499.32	37.8257	32.698	31.5486	1585.33	1055.2	4.95667e-06	4.95639e-06	2.19436e-06	2.19423e-06
15.21	1499.32	37.6396	32.698	31.5459	1586.68	1055.24	4.91472e-06	4.91444e-06	2.17579e-06	2.17566e-06
15.22	1499.32	37.455	32.698	31.5432	1588.03	1055.27	4.87312e-06	4.87284e-06	2.15737e-06	2.15725e-06
15.23	1499.32	37.2719	32.698	31.5405	1589.38	1055.31	4.83188e-06	4.8316e-06	2.13911e-06	2.13899e-06
15.24	1499.32	37.0901	32.698	31.5378	1590.73	1055.34	4.79098e-06	4.7907e-06	2.12101e-06	2.12088e-06
15.25	1499.32	36.9099	32.698	31.5351	1592.08	1055.37	4.75043e-06	4.75016e-06	2.10305e-06	2.10293e-06
15.26	1499.32	36.731	32.698	31.5324	1593.43	1055.41	4.71022e-06	4.70995e-06	2.08525e-06	2.08513e-06
15.27	1499.32	36.5536	32.698	31.5297	1594.78	1055.44	4.67035e-06	4.67009e-06	2.0676e-06	2.06749e-06
15.28	1499.32	36.3776	32.698	31.527	1596.13	1055.47	4.63082e-06	4.63056e-06	2.0501e-06	2.04999e-06
15.29	1499.32	36.2029	32.698	31.5243	1597.47	1055.5	4.59163e-06	4.59137e-06	2.03275e-06	2.03264e-06
15.3	1499.32	36.0297	32.698	31.5216	1598.82	1055.54	4.55276e-06	4.5525e-06	2.01555e-06	2.01543e-06
15.31	1499.32	35.8578	32.698	31.5189	1600.17	1055.57	4.51423e-06	4.51397e-06	1.99849e-06	1.99837e-06
15.32	1499.32	35.6873	32.698	31.5162	1601.52	1055.6	4.47602e-06	4.47577e-06	1.98157e-06	1.98146e-06
15.33	1499.32	35.5181	32.698	31.5135	1602.87	1055.63	4.43814e-06	4.43788e-06	1.9648e-06	1.96469e-06
15.34	1499.32	35.3503	32.698	31.5108	1604.22	1055.67	4.40057e-06	4.40032e-06	1.94817e-06	1.94806e-06
15.35	1499.32	35.1838	32.698	31.5081	1605.57	1055.7	4.36333e-06	4.36308e-06	1.93168e-06	1.93157e-06
15.36	1499.32	35.0186	32.698	31.5054	1606.92	1055.73	4.3264e-06	4.32615e-06	1.91533e-06	1.91522e-06
15.37	1499.32	34.8547	32.698	31.5027	1608.27	1055.76	4.28978e-06	4.28953e-06	1.89912e-06	1.89901e-06
15.38	1499.32	34.6921	32.698	31.5	1609.62	1055.79	4.25347e-06	4.25322e-06	1.88305e-06	1.88294e-06
15.39	1499.32	34.5308	32.698	31.4973	1610.97	1055.82	4.21747e-06	4.21723e-06	1.86711e-06	1.867e-06
15.4	1499.32	34.3707	32.698	31.4946	1612.32	1055.85	4.18177e-06	4.18153e-06	1.8513e-06	1.8512e-06
15.41	1499.32	34.212	32.698	31.4919	1613.67	1055.88	4.14638e-06	4.14614e-06	1.83563e-06	1.83553e-06
15.42	1499.32	34.0545	32.698	31.4892	1615.02	1055.92	4.11128e-06	4.11105e-06	1.8201e-06	1.81999e-06
15.43	1499.32	33.8982	32.698	31.4865	1616.37	1055.95	4.07648e-06	4.07625e-06	1.80469e-06	1.80459e-06
15.44	1499.32	33.7432	32.698	31.4838	1617.72	1055.98	4.04198e-06	4.04175e-06	1.78942e-06	1.78932e-06
15.45	1499.32	33.5894	32.698	31.4811	1619.06	1056.01	4.00777e-06	4.00754e-06	1.77427e-06	1.77417e-06
15.46	1499.32	33.4368	32.698	31.4784	1620.41	1056.04	3.97385e-06	3.97362e-06	1.75925e-06	1.75915e-06
15.47	1499.32	33.2854	32.698	31.4756	1621.76	1056.07	3.94021e-06	3.93999e-06	1.74436e-06	1.74427e-06
15.48	1499.32	33.1352	32.698	31.4729	1623.11	1056.1	3.90686e-06	3.90664e-06	1.7296e-06	1.7295e-06
15.49	1499.32	32.9862	32.698	31.4702	1624.46	1056.13	3.8738e-06	3.87357e-06	1.71496e-06	1.71486e-06
15.5	1499.32	32.8384	32.698	31.4675	1625.81	1056.16	3.84101e-06	3.84079e-06	1.70045e-06	1.70035e-06
15.51	1499.32	32.6917	32.698	31.4648	1627.16	1056.19	3.8085e-06	3.80828e-06	1.68605e-06	1.68596e-06
15.52	1499.32	32.5462	32.698	31.4621	1628.51	1056.22	3.77626e-06	3.77605e-06	1.67178e-06	1.67169e-06
15.53	1499.32	32.4019	32.698	31.4594	1629.86	1056.24	3.7443e-06	3.74409e-06	1.65763e-06	1.65754e-06
15.54	1499.32	32.2586	32.698	31.4566	1631.21	1056.27	3.71261e-06	3.7124e-06	1.6436e-06	1.64351e-06
15.55	1499.32	32.1166	32.698	31.4539	1632.56	1056.3	3.68118e-06	3.68097e-06	1.62969e-06	1.6296e-06
15.56	1499.32	31.9756	32.698	31.4512	1633.91	1056.33	3.65003e-06	3.64982e-06	1.6159e-06	1.6158e-06
15.57	1499.32	31.8358	32.698	31.4485	1635.26	1056.36	3.61913e-06	3.61893e-06	1.60222e-06	1.60213e-06
15.58	1499.32	31.697	32.698	31.4458	1636.61	1056.39	3.5885e-06	3.5883e-06	1.58866e-06	1.58857e-06
15.59	1499.32	31.5594	32.698	31.443	1637.96	1056.42	3.55813e-06	3.55792e-06	1.57521e-06	1.57512e-06
15.6	1499.31	31.4228	32.698	31.4403	1639.31	1056.45	3.52801e-06	3.52781e-06	1.56188e-06	1.56179e-06
15.61	1499.31	31.2873	32.698	31.4376	1640.65	1056.47	3.49815e-06	3.49795e-06	1.54866e-06	1.54857e-06
15.62	1499.31	31.1529	32.698	31.4349	1642	1056.5	3.46854e-06	3.46834e-06	1.53555e-06	1.53547e-06
15.63	1499.31	31.0196	32.698	31.4322	1643.35	1056.53	3.43919e-06	3.43899e-06	1.52256e-06	1.52247e-06
15.64	1499.31	30.8873	32.698	31.4294	1644.7	1056.56	3.41008e-06	3.40988e-06	1.50967e-06	1.50958e-06
15.65	1499.31	30.756	32.698	31.4267	1646.05	1056.59	3.38121e-06	3.38102e-06	1.49689e-06	1.49681e-06
15.66	1499.31	30.6258	32.698	31.424	1647.4	1056.61	3.3526e-06	3.3524e-06	1.48422e-06	1.48414e-06
15.67	1499.31	30.4966	32.698	31.4213	1648.75	1056.64	3.32422e-06	3.32403e-06	1.47166e-06	1.47158e-06
15.68	1499.31	30.3684	32.698	31.4185	1650.1	1056.67	3.29608e-06	3.29589e-06	1.4592e-06	1.45912e-06
15.69	1499.31	30.2413	32.698	31.4158	1651.45	1056.69	3.26818e-06	3.268e-06	1.44685e-06	1.44677e-06
15.7	1499.31	30.1151	32.698	31.4131	1652.8	1056.72	3.24052e-06	3.24034e-06	1.43461e-06	1.43452e-06
15.71	1499.31	29.99	32.698	31.4103	1654.15	1056.75	3.2131e-06	3.21291e-06	1.42246e-06	1.42238e-06
15.72	1499.31	29.8658	32.698	31.4076	1655.5	1056.78	3.1859e-06	3.18572e-06	1.41042e-06	1.41034e-06
15.73	1499.31	29.7426	32.698	31.4049	1656.85	1056.8	3.15893e-06	3.15875e-06	1.39849e-06	1.39841e-06
15.74	1499.31	29.6204	32.698	31.4022	1658.2	1056.83	3.1322e-06	3.13202e-06	1.38665e-06	1.38657e-06
15.75	1499.31	29.4991	32.698	31.3994	1659.55	1056.86	3.10569e-06	3.10551e-06	1.37491e-06	1.37483e-06
15.76	1499.31	29.3788	32.698	31.3967	1660.9	1056.88	3.0794e-06	3.07922e-06	1.36328e-06	1.3632e-06
15.77	1499.31	29.2594	32.698	31.394	1662.25	1056.91	3.05334e-06	3.05316e-06	1.35174e-06	1.35166e-06
15.78	1499.31	29.141	32.698	31.3912	1663.59	1056.94	3.02749e-06	3.02732e-06	1.3403e-06	1.34022e-06
15.79	1499.31	29.0235	32.698	31.3885	1664.94	1056.96	3.00187e-06	3.0017e-06	1.32895e-06	1.32888e-06
15.8	1499.31	28.907	32.698	31.3858	1666.29	1056.99	2.97646e-06	2.97629e-06	1.3177e-06	1.31763e-06
15.81	1499.31	28.7913	32.698	31.383	1667.64	1057.01	2.95127e-06	2.9511e-06	1.30655e-06	1.30648e-06
15.82	1499.31	28.6766	32.698	31.3803	1668.99	1057.04	2.92629e-06	2.92612e-06	1.29549e-06	1.29542e-06
15.83	1499.31	28.5628	32.698	31.3776	1670.34	1057.07	2.90152e-06	2.90135e-06	1.28453e-06	1.28445e-06
15.84	1499.31	28.4499	32.698	31.3748	1671.69	1057.09	2.87696e-06	2.8768e-06	1.27365e-06	1.27358e-06
15.85	1499.31	28.3378	32.698	31.3721	1673.04	1057.12	2.85261e-06	2.85245e-06	1.26287e-06	1.2628e-06
15.86	1499.31	28.2267	32.698	31.3694	1674.39	1057.14	2.82847e-06	2.8283e-06	1.25219e-06	1.25211e-06
15.87	1499.31	28.1164	32.698	31.3666	1675.74	1057.17	2.80453e-06	2.80437e-06	1.24159e-06	1.24152e-06
15.88	1499.31	28.007	32.698	31.3639	1677.09	1057.19	2.78079e-06	2.78063e-06	1.23108e-06	1.23101e-06
15.89	1499.31	27.8984	32.698	31.3612	1678.44	1057.22	2.75725e-06	2.75709e-06	1.22066e-06	1.22059e-06
15.9	1499.31	27.7907	32.698	31.3584	1679.79	1057.24	2.73392e-06	2.73376e-06	1.21033e-06	1.21026e-06
15.91	1499.31	27.6839	32.698	31.3557	1681.14	1057.27	2.71078e-06	2.71062e-06	1.20008e-06	1.20001e-06
15.92	1499.31	27.5779	32.698	31.3529	1682.49	1057.29	2.68783e-06	2.68768e-06	1.18993e-06	1.18986e-06
15.93	1499.31	27.4727	32.698	31.3502	1683.84	1057.32	2.66508e-06	2.66493e-06	1.17985e-06	1.17979e-06
15.94	1499.31	27.3684	32.698	31.3475	1685.18	1057.34	2.64252e-06	2.64237e-06	1.16987e-06	1.1698e-06
15.95	1499.31	27.2649	32.698	31.3447	1686.53	1057.37	2.62016e-06	2.62001e-06	1.15997e-06	1.1599e-06
15.96	1499.31	27.1622	32.698	31.342	1687.88	1057.39	2.59798e-06	2.59783e-06	1.15015e-06	1.15008e-06
15.97	1499.31	27.0603	32.698	31.3392	1689.23	1057.42	2.57599e-06	2.57584e-06	1.14041e-06	1.14035e-06
15.98	1499.31	26.9592	32.698	31.3365	1690.58	1057.44	2.55419e-06	2.55404e-06	1.13076e-06	1.1307e-06
15.99	1499.31	26.8589	32.698	31.3338	1691.93	1057.46	2.53257e-06	2.53243e-06	1.12119e-06	1.12113e-06
16	1499.31	26.7593	32.698	31.331	1693.28	1057.49	2.51113e-06	2.51099e-06	1.1117e-06	1.11164e-06
16.01	1499.31	26.6606	32.698	31.3283	1694.63	1057.51	2.48988e-06	2.48974e-06	1.10229e-06	1.10223e-06
16.02	1499.31	26.5627	32.698	31.3255	1695.98	1057.54	2.46881e-06	2.46866e-06	1.09296e-06	1.0929e-06
16.03	1499.31	26.4655	32.698	31.3228	1697.33	1057.56	2.44791e-06	2.44777e-06	1.08371e-06	1.08365e-06
16.04	1499.31	26.3691	32.698	31.3201	1698.68	1057.58	2.42719e-06	2.42705e-06	1.07454e-06	1.07448e-06
16.05	1499.31	26.2734	32.698	31.3173	1700.03	1057.61	2.40665e-06	2.40651e-06	1.06544e-06	1.06538e-06
16.06	1499.31	26.1785	32.698	31.3146	1701.38	1057.63	2.38628e-06	2.38614e-06	1.05642e-06	1.05636e-06
16.07	1499.31	26.0843	32.698	31.3118	1702.73	1057.65	2.36608e-06	2.36594e-06	1.04748e-06	1.04742e-06
16.08	1499.31	25.9909	32.698	31.3091	1704.08	1057.68	2.34605e-06	2.34592e-06	1.03862e-06	1.03856e-06
16.09	1499.31	25.8982	32.698	31.3063	1705.43	1057.7	2.3262e-06	2.32606e-06	1.02983e-06	1.02977e-06
16.1	1499.31	25.8063	32.698	31.3036	1706.77	1057.72	2.30651e-06	2.30638e-06	1.02111e-06	1.02105e-06
16.11	1499.31	25.715	32.698	31.3008	1708.12	1057.75	2.28699e-06	2.28685e-06	1.01247e-06	1.01241e-06
16.12	1499.31	25.6245	32.698	31.2981	1709.47	1057.77	2.26763e-06	2.2675e-06	1.0039e-06	1.00384e-06
16.13	1499.31	25.5347	32.698	31.2954	1710.82	1057.79	2.24844e-06	2.24831e-06	9.95401e-07	9.95344e-07
16.14	1499.31	25.4456	32.698	31.2926	1712.17	1057.82	2.22941e-06	2.22928e-06	9.86976e-07	9.8692e-07
16.15	1499.31	25.3572	32.698	31.2899	1713.52	1057.84	2.21054e-06	2.21041e-06	9.78622e-07	9.78566e-07
16.16	1499.31	25.2695	32.698	31.2871	1714.87	1057.86	2.19183e-06	2.1917e-06	9.70339e-07	9.70284e-07
16.17	1499.31	25.1824	32.698	31.2844	1716.22	1057.89	2.17327e-06	2.17315e-06	9.62126e-07	9.62071e-07
16.18	1499.31	25.0961	32.698	31.2816	1717.57	1057.91	2.15488e-06	2.15476e-06	9.53983e-07	9.53928e-07
16.19	1499.31	25.0105	32.698	31.2789	1718.92	1057.93	2.13664e-06	2.13652e-06	9.45908e-07	9.45854e-07
16.2	1499.31	24.9255	32.698	31.2761	1720.27	1057.95	2.11856e-06	2.11843e-06	9.37902e-07	9.37849e-07
16.21	1499.31	24.8411	32.698	31.2734	1721.62	1057.98	2.10062e-06	2.1005e-06	9.29964e-07	9.29911e-07
16.22	1499.31	24.7575	32.698	31.2706	1722.97	1058	2.08284e-06	2.08273e-06	9.22093e-07	9.2204e-07
16.23	1499.31	24.6745	32.698	31.2679	1724.32	1058.02	2.06522e-06	2.0651e-06	9.14288e-07	9.14236e-07
16.24	1499.31	24.5921	32.698	31.2651	1725.67	1058.04	2.04774e-06	2.04762e-06	9.0655e-07	9.06498e-07
16.25	1499.31	24.5104	32.698	31.2624	1727.02	1058.06	2.0304e-06	2.03029e-06	8.98877e-07	8.98825e-07
16.26	1499.31	24.4294	32.698	31.2596	1728.36	1058.09	2.01322e-06	2.0131e-06	8.91269e-07	8.91218e-07
16.27	1499.31	24.3489	32.698	31.2569	1729.71	1058.11	1.99618e-06	1.99606e-06	8.83725e-07	8.83674e-07
16.28	1499.31	24.2691	32.698	31.2541	1731.06	1058.13	1.97928e-06	1.97917e-06	8.76245e-07	8.76195e-07
16.29	1499.31	24.19	32.698	31.2514	1732.41	1058.15	1.96253e-06	1.96242e-06	8.68829e-07	8.68779e-07
16.3	1499.31	24.1114	32.698	31.2486	1733.76	1058.17	1.94592e-06	1.94581e-06	8.61475e-07	8.61425e-07
16.31	1499.31	24.0335	32.698	31.2459	1735.11	1058.2	1.92945e-06	1.92934e-06	8.54183e-07	8.54134e-07
16.32	1499.31	23.9561	32.698	31.2431	1736.46	1058.22	1.91312e-06	1.91301e-06	8.46954e-07	8.46905e-07
16.33	1499.31	23.8794	32.698	31.2404	1737.81	1058.24	1.89693e-06	1.89682e-06	8.39785e-07	8.39737e-07
16.34	1499.31	23.8033	32.698	31.2376	1739.16	1058.26	1.88087e-06	1.88076e-06	8.32677e-07	8.32629e-07
16.35	1499.31	23.7278	32.698	31.2349	1740.51	1058.28	1.86495e-06	1.86484e-06	8.25629e-07	8.25582e-07
16.36	1499.31	23.6528	32.698	31.2321	1741.86	1058.3	1.84917e-06	1.84906e-06	8.18641e-07	8.18594e-07
16.37	1499.31	23.5785	32.698	31.2294	1743.21	1058.32	1.83351e-06	1.83341e-06	8.11712e-07	8.11666e-07
16.38	1499.31	23.5047	32.698	31.2266	1744.56	1058.34	1.818e-06	1.81789e-06	8.04842e-07	8.04796e-07
16.39	1499.31	23.4316	32.698	31.2239	1745.91	1058.37	1.80261e-06	1.80251e-06	7.9803e-07	7.97984e-07
16.4	1499.31	23.3589	32.698	31.2211	1747.26	1058.39	1.78735e-06	1.78725e-06	7.91275e-07	7.9123e-07
16.41	1499.31	23.2869	32.698	31.2183	1748.61	1058.41	1.77222e-06	1.77212e-06	7.84578e-07	7.84533e-07
16.42	1499.31	23.2154	32.698	31.2156	1749.95	1058.43	1.75722e-06	1.75712e-06	7.77937e-07	7.77893e-07
16.43	1499.31	23.1445	32.698	31.2128	1751.3	1058.45	1.74235e-06	1.74225e-06	7.71353e-07	7.71309e-07
16.44	1499.31	23.0741	32.698	31.2101	1752.65	1058.47	1.7276e-06	1.7275e-06	7.64824e-07	7.6478e-07
16.45	1499.31	23.0043	32.698	31.2073	1754	1058.49	1.71298e-06	1.71288e-06	7.58351e-07	7.58307e-07
16.46	1499.31	22.9351	32.698	31.2046	1755.35	1058.51	1.69848e-06	1.69838e-06	7.51932e-07	7.51889e-07
16.47	1499.31	22.8663	32.698	31.2018	1756.7	1058.53	1.68411e-06	1.68401e-06	7.45568e-07	7.45525e-07
16.48	1499.31	22.7981	32.698	31.1991	1758.05	1058.55	1.66985e-06	1.66976e-06	7.39257e-07	7.39215e-07
16.49	1499.31	22.7305	32.698	31.1963	1759.4	1058.57	1.65572e-06	1.65562e-06	7.33e-07	7.32958e-07
16.5	1499.31	22.6634	32.698	31.1936	1760.75	1058.59	1.6417e-06	1.64161e-06	7.26796e-07	7.26754e-07
16.51	1499.31	22.5968	32.698	31.1908	1762.1	1058.61	1.62781e-06	1.62772e-06	7.20644e-07	7.20603e-07
16.52	1499.31	22.5307	32.698	31.1881	1763.45	1058.63	1.61403e-06	1.61394e-06	7.14545e-07	7.14504e-07
16.53	1499.31	22.4651	32.698	31.1853	1764.8	1058.65	1.60037e-06	1.60028e-06	7.08497e-07	7.08456e-07
16.54	1499.31	22.4001	32.698	31.1825	1766.15	1058.68	1.58682e-06	1.58673e-06	7.025e-07	7.0246e-07
16.55	1499.31	22.3355	32.698	31.1798	1767.5	1058.7	1.57339e-06	1.5733e-06	6.96554e-07	6.96514e-07
16.56	1499.31	22.2715	32.698	31.177	1768.85	1058.72	1.56008e-06	1.55999e-06	6.90659e-07	6.90619e-07
16.57	1499.31	22.2079	32.698	31.1743	1770.2	1058.74	1.54687e-06	1.54678e-06	6.84813e-07	6.84774e-07
16.58	1499.31	22.1449	32.698	31.1715	1771.54	1058.76	1.53378e-06	1.53369e-06	6.79017e-07	6.78978e-07
16.59	1499.31	22.0823	32.698	31.1688	1772.89	1058.78	1.5208e-06	1.52071e-06	6.7327e-07	6.73231e-07
16.6	1499.31	22.0203	32.698	31.166	1774.24	1058.8	1.50793e-06	1.50784e-06	6.67571e-07	6.67533e-07
16.61	1499.31	21.9587	32.698	31.1633	1775.59	1058.81	1.49516e-06	1.49508e-06	6.61921e-07	6.61883e-07
16.62	1499.31	21.8976	32.698	31.1605	1776.94	1058.83	1.48251e-06	1.48242e-06	6.56318e-07	6.56281e-07
16.63	1499.31	21.837	32.698	31.1577	1778.29	1058.85	1.46996e-06	1.46988e-06	6.50763e-07	6.50726e-07
16.64	1499.31	21.7768	32.698	31.155	1779.64	1058.87	1.45752e-06	1.45743e-06	6.45255e-07	6.45218e-07
16.65	1499.31	21.7171	32.698	31.1522	1780.99	1058.89	1.44518e-06	1.4451e-06	6.39794e-07	6.39757e-07
16.66	1499.31	21.6579	32.698	31.1495	1782.34	1058.91	1.43295e-06	1.43287e-06	6.34379e-07	6.34342e-07
16.67	1499.31	21.5992	32.698	31.1467	1783.69	1058.93	1.42082e-06	1.42074e-06	6.29009e-07	6.28973e-07
16.68	1499.31	21.5409	32.698	31.144	1785.04	1058.95	1.4088e-06	1.40871e-06	6.23685e-07	6.2365e-07
16.69	1499.31	21.483	32.698	31.1412	1786.39	1058.97	1.39687e-06	1.39679e-06	6.18406e-07	6.18371e-07
16.7	1499.31	21.4256	32.698	31.1384	1787.74	1058.99	1.38505e-06	1.38497e-06	6.13172e-07	6.13137e-07
16.71	1499.31	21.3687	32.698	31.1357	1789.09	1059.01	1.37332e-06	1.37325e-06	6.07982e-07	6.07948e-07
16.72	1499.31	21.3122	32.698	31.1329	1790.44	1059.03	1.3617e-06	1.36162e-06	6.02836e-07	6.02802e-07
16.73	1499.31	21.2561	32.698	31.1302	1791.79	1059.05	1.35018e-06	1.3501e-06	5.97734e-07	5.977e-07
16.74	1499.31	21.2005	32.698	31.1274	1793.13	1059.07	1.33875e-06	1.33867e-06	5.92675e-07	5.92641e-07
16.75	1499.31	21.1453	32.698	31.1247	1794.48	1059.09	1.32742e-06	1.32734e-06	5.87658e-07	5.87625e-07
16.76	1499.31	21.0906	32.698	31.1219	1795.83	1059.11	1.31618e-06	1.31611e-06	5.82685e-07	5.82651e-07
16.77	1499.31	21.0362	32.698	31.1192	1797.18	1059.12	1.30504e-06	1.30497e-06	5.77753e-07	5.7772e-07
16.78	1499.31	20.9823	32.698	31.1164	1798.53	1059.14	1.294e-06	1.29392e-06	5.72863e-07	5.7283e-07
16.79	1499.31	20.9288	32.698	31.1136	1799.88	1059.16	1.28304e-06	1.28297e-06	5.68014e-07	5.67981e-07
16.8	1499.31	20.8757	32.698	31.1109	1801.23	1059.18	1.27218e-06	1.27211e-06	5.63206e-07	5.63174e-07
16.81	1499.31	20.8231	32.698	31.1081	1802.58	1059.2	1.26142e-06	1.26134e-06	5.58439e-07	5.58407e-07
16.82	1499.31	20.7708	32.698	31.1054	1803.93	1059.22	1.25074e-06	1.25067e-06	5.53713e-07	5.53681e-07
16.83	1499.31	20.719	32.698	31.1026	1805.28	1059.24	1.24015e-06	1.24008e-06	5.49026e-07	5.48995e-07
16.84	1499.31	20.6675	32.698	31.0999	1806.63	1059.26	1.22966e-06	1.22959e-06	5.44379e-07	5.44348e-07
16.85	1499.31	20.6165	32.698	31.0971	1807.98	1059.27	1.21925e-06	1.21918e-06	5.39771e-07	5.39741e-07
16.86	1499.31	20.5658	32.698	31.0943	1809.33	1059.29	1.20893e-06	1.20886e-06	5.35203e-07	5.35172e-07
16.87	1499.31	20.5156	32.698	31.0916	1810.68	1059.31	1.1987e-06	1.19863e-06	5.30673e-07	5.30643e-07
16.88	1499.31	20.4657	32.698	31.0888	1812.03	1059.33	1.18855e-06	1.18848e-06	5.26181e-07	5.26151e-07
16.89	1499.31	20.4162	32.698	31.0861	1813.38	1059.35	1.17849e-06	1.17842e-06	5.21728e-07	5.21698e-07
16.9	1499.31	20.3671	32.698	31.0833	1814.72	1059.37	1.16852e-06	1.16845e-06	5.17312e-07	5.17282e-07
16.91	1499.31	20.3184	32.698	31.0806	1816.07	1059.38	1.15863e-06	1.15856e-06	5.12933e-07	5.12904e-07
16.92	1499.31	20.2701	32.698	31.0778	1817.42	1059.4	1.14882e-06	1.14875e-06	5.08592e-07	5.08563e-07
16.93	1499.31	20.2221	32.698	31.075	1818.77	1059.42	1.1391e-06	1.13903e-06	5.04287e-07	5.04258e-07
16.94	1499.31	20.1746	32.698	31.0723	1820.12	1059.44	1.12945e-06	1.12939e-06	5.00019e-07	4.9999e-07
16.95	1499.31	20.1273	32.698	31.0695	1821.47	1059.46	1.11989e-06	1.11983e-06	4.95787e-07	4.95758e-07
16.96	1499.31	20.0805	32.698	31.0668	1822.82	1059.48	1.11042e-06	1.11035e-06	4.9159e-07	4.91562e-07
16.97	1499.31	20.034	32.698	31.064	1824.17	1059.49	1.10102e-06	1.10095e-06	4.8743e-07	4.87402e-07
16.98	1499.31	19.9879	32.698	31.0613	1825.52	1059.51	1.0917e-06	1.09164e-06	4.83304e-07	4.83276e-07
16.99	1499.31	19.9421	32.698	31.0585	1826.87	1059.53	1.08246e-06	1.0824e-06	4.79213e-07	4.79186e-07
17	1499.31	19.8967	32.698	31.0558	1828.22	1059.55	1.0733e-06	1.07323e-06	4.75157e-07	4.7513e-07
17.01	1499.31	19.8516	32.698	31.053	1829.57	1059.57	1.06421e-06	1.06415e-06	4.71136e-07	4.71109e-07
17.02	1499.31	19.8069	32.698	31.0502	1830.92	1059.58	1.0552e-06	1.05514e-06	4.67148e-07	4.67121e-07
17.03	1499.31	19.7625	32.698	31.0475	1832.27	1059.6	1.04627e-06	1.04621e-06	4.63194e-07	4.63167e-07
17.04	1499.31	19.7185	32.698	31.0447	1833.62	1059.62	1.03742e-06	1.03736e-06	4.59274e-07	4.59247e-07
17.05	1499.31	19.6748	32.698	31.042	1834.97	1059.64	1.02864e-06	1.02858e-06	4.55386e-07	4.5536e-07
17.06	1499.31	19.6315	32.698	31.0392	1836.31	1059.65	1.01993e-06	1.01987e-06	4.51532e-07	4.51506e-07
17.07	1499.31	19.5884	32.698	31.0365	1837.66	1059.67	1.0113e-06	1.01124e-06	4.4771e-07	4.47684e-07
17.08	1499.31	19.5458	32.698	31.0337	1839.01	1059.69	1.00274e-06	1.00268e-06	4.43921e-07	4.43895e-07
17.09	1499.31	19.5034	32.698	31.0309	1840.36	1059.71	9.94251e-07	9.94194e-07	4.40163e-07	4.40138e-07
17.1	1499.31	19.4614	32.698	31.0282	1841.71	1059.72	9.85836e-07	9.85779e-07	4.36438e-07	4.36413e-07
17.11	1499.31	19.4197	32.698	31.0254	1843.06	1059.74	9.77492e-07	9.77436e-07	4.32744e-07	4.32719e-07
17.12	1499.31	19.3783	32.698	31.0227	1844.41	1059.76	9.69218e-07	9.69163e-07	4.29081e-07	4.29056e-07
17.13	1499.31	19.3373	32.698	31.0199	1845.76	1059.78	9.61015e-07	9.6096e-07	4.25449e-07	4.25425e-07
17.14	1499.31	19.2965	32.698	31.0172	1847.11	1059.79	9.52881e-07	9.52826e-07	4.21848e-07	4.21824e-07
17.15	1499.31	19.2561	32.698	31.0144	1848.46	1059.81	9.44816e-07	9.44762e-07	4.18278e-07	4.18254e-07
17.16	1499.31	19.216	32.698	31.0117	1849.81	1059.83	9.36819e-07	9.36765e-07	4.14738e-07	4.14714e-07
17.17	1499.31	19.1762	32.698	31.0089	1851.16	1059.85	9.2889e-07	9.28836e-07	4.11227e-07	4.11204e-07
17.18	1499.31	19.1367	32.698	31.0062	1852.51	1059.86	9.21028e-07	9.20975e-07	4.07747e-07	4.07723e-07
17.19	1499.31	19.0975	32.698	31.0034	1853.86	1059.88	9.13232e-07	9.1318e-07	4.04295e-07	4.04272e-07
17.2	1499.31	19.0586	32.698	31.0006	1855.21	1059.9	9.05503e-07	9.05451e-07	4.00873e-07	4.00851e-07
17.21	1499.31	19.02	32.698	30.9979	1856.56	1059.92	8.97838e-07	8.97787e-07	3.97481e-07	3.97458e-07
17.22	1499.31	18.9817	32.698	30.9951	1857.91	1059.93	8.90239e-07	8.90188e-07	3.94116e-07	3.94094e-07
17.23	1499.31	18.9437	32.698	30.9924	1859.25	1059.95	8.82704e-07	8.82653e-07	3.9078e-07	3.90758e-07
17.24	1499.31	18.906	32.698	30.9896	1860.6	1059.97	8.75233e-07	8.75183e-07	3.87473e-07	3.87451e-07
17.25	1499.31	18.8686	32.698	30.9869	1861.95	1059.98	8.67825e-07	8.67775e-07	3.84193e-07	3.84171e-07
17.26	1499.31	18.8315	32.698	30.9841	1863.3	1060	8.6048e-07	8.6043e-07	3.80942e-07	3.8092e-07
17.27	1499.31	18.7946	32.698	30.9814	1864.65	1060.02	8.53197e-07	8.53148e-07	3.77717e-07	3.77696e-07
17.28	1499.31	18.7581	32.698	30.9786	1866	1060.03	8.45975e-07	8.45927e-07	3.7452e-07	3.74499e-07
17.29	1499.31	18.7218	32.698	30.9759	1867.35	1060.05	8.38815e-07	8.38767e-07	3.7135e-07	3.71329e-07
17.3	1499.31	18.6858	32.698	30.9731	1868.7	1060.07	8.31715e-07	8.31667e-07	3.68207e-07	3.68186e-07
17.31	1499.31	18.6501	32.698	30.9704	1870.05	1060.08	8.24676e-07	8.24628e-07	3.65091e-07	3.6507e-07
17.32	1499.31	18.6146	32.698	30.9676	1871.4	1060.1	8.17696e-07	8.17649e-07	3.62001e-07	3.6198e-07
17.33	1499.31	18.5795	32.698	30.9649	1872.75	1060.12	8.10775e-07	8.10728e-07	3.58937e-07	3.58916e-07
17.34	1499.31	18.5445	32.698	30.9621	1874.1	1060.13	8.03912e-07	8.03866e-07	3.55899e-07	3.55878e-07
17.35	1499.31	18.5099	32.698	30.9594	1875.45	1060.15	7.97108e-07	7.97062e-07	3.52886e-07	3.52866e-07
17.36	1499.31	18.4755	32.698	30.9566	1876.8	1060.17	7.90361e-07	7.90316e-07	3.49899e-07	3.49879e-07
17.37	1499.31	18.4414	32.698	30.9539	1878.15	1060.18	7.83672e-07	7.83627e-07	3.46938e-07	3.46918e-07
17.38	1499.31	18.4076	32.698	30.9511	1879.5	1060.2	7.77039e-07	7.76994e-07	3.44001e-07	3.43982e-07
17.39	1499.31	18.374	32.698	30.9483	1880.84	1060.22	7.70462e-07	7.70418e-07	3.4109e-07	3.4107e-07
17.4	1499.31	18.3407	32.698	30.9456	1882.19	1060.23	7.63941e-07	7.63897e-07	3.38203e-07	3.38183e-07
17.41	1499.31	18.3076	32.698	30.9428	1883.54	1060.25	7.57475e-07	7.57431e-07	3.3534e-07	3.35321e-07
17.42	1499.31	18.2748	32.698	30.9401	1884.89	1060.27	7.51063e-07	7.5102e-07	3.32502e-07	3.32483e-07
17.43	1499.31	18.2422	32.698	30.9373	1886.24	1060.28	7.44706e-07	7.44664e-07	3.29688e-07	3.29669e-07
17.44	1499.31	18.2099	32.698	30.9346	1887.59	1060.3	7.38403e-07	7.38361e-07	3.26897e-07	3.26879e-07
17.45	1499.31	18.1778	32.698	30.9318	1888.94	1060.32	7.32153e-07	7.32111e-07	3.2413e-07	3.24112e-07
17.46	1499.31	18.146	32.698	30.9291	1890.29	1060.33	7.25956e-07	7.25915e-07	3.21387e-07	3.21369e-07
17.47	1499.31	18.1144	32.698	30.9263	1891.64	1060.35	7.19812e-07	7.19771e-07	3.18667e-07	3.18648e-07
17.48	1499.31	18.0831	32.698	30.9236	1892.99	1060.37	7.1372e-07	7.13679e-07	3.1597e-07	3.15951e-07
17.49	1499.31	18.052	32.698	30.9208	1894.34	1060.38	7.07679e-07	7.07638e-07	3.13295e-07	3.13277e-07
17.5	1499.31	18.0211	32.698	30.9181	1895.69	1060.4	7.01689e-07	7.01649e-07	3.10643e-07	3.10626e-07
17.51	1499.31	17.9905	32.698	30.9154	1897.04	1060.41	6.9575e-07	6.9571e-07	3.08014e-07	3.07997e-07
17.52	1499.31	17.9601	32.698	30.9126	1898.39	1060.43	6.89861e-07	6.89821e-07	3.05407e-07	3.0539e-07
17.53	1499.31	17.9299	32.698	30.9099	1899.74	1060.45	6.84022e-07	6.83983e-07	3.02822e-07	3.02805e-07
17.54	1499.31	17.9	32.698	30.9071	1901.09	1060.46	6.78232e-07	6.78194e-07	3.00259e-07	3.00242e-07
17.55	1499.31	17.8703	32.698	30.9044	1902.43	1060.48	6.72492e-07	6.72453e-07	2.97718e-07	2.97701e-07
17.56	1499.31	17.8408	32.698	30.9016	1903.78	1060.49	6.668e-07	6.66762e-07	2.95198e-07	2.95181e-07
17.57	1499.31	17.8116	32.698	30.8989	1905.13	1060.51	6.61156e-07	6.61118e-07	2.92699e-07	2.92683e-07
17.58	1499.31	17.7825	32.698	30.8961	1906.48	1060.53	6.5556e-07	6.55523e-07	2.90222e-07	2.90205e-07
17.59	1499.31	17.7537	32.698	30.8934	1907.83	1060.54	6.50011e-07	6.49974e-07	2.87766e-07	2.87749e-07
17.6	1499.31	17.7252	32.698	30.8906	1909.18	1060.56	6.4451e-07	6.44473e-07	2.8533e-07	2.85313e-07
17.61	1499.31	17.6968	32.698	30.8879	1910.53	1060.57	6.39055e-07	6.39018e-07	2.82915e-07	2.82899e-07
17.62	1499.31	17.6686	32.698	30.8851	1911.88	1060.59	6.33646e-07	6.33609e-07	2.8052e-07	2.80504e-07
17.63	1499.31	17.6407	32.698	30.8824	1913.23	1060.61	6.28283e-07	6.28247e-07	2.78146e-07	2.7813e-07
17.64	1499.31	17.613	32.698	30.8796	1914.58	1060.62	6.22965e-07	6.22929e-07	2.75792e-07	2.75776e-07
17.65	1499.31	17.5854	32.698	30.8769	1915.93	1060.64	6.17692e-07	6.17657e-07	2.73457e-07	2.73442e-07
17.66	1499.31	17.5581	32.698	30.8741	1917.28	1060.65	6.12464e-07	6.12429e-07	2.71143e-07	2.71127e-07
17.67	1499.31	17.531	32.698	30.8714	1918.63	1060.67	6.0728e-07	6.07245e-07	2.68848e-07	2.68833e-07
17.68	1499.31	17.5041	32.698	30.8687	1919.98	1060.69	6.0214e-07	6.02106e-07	2.66572e-07	2.66557e-07
17.69	1499.31	17.4775	32.698	30.8659	1921.33	1060.7	5.97044e-07	5.97009e-07	2.64316e-07	2.64301e-07
17.7	1499.31	17.451	32.698	30.8632	1922.68	1060.72	5.9199e-07	5.91956e-07	2.62079e-07	2.62064e-07
17.71	1499.31	17.4247	32.698	30.8604	1924.02	1060.73	5.8698e-07	5.86946e-07	2.59861e-07	2.59846e-07
17.72	1499.31	17.3986	32.698	30.8577	1925.37	1060.75	5.82011e-07	5.81978e-07	2.57661e-07	2.57647e-07
17.73	1499.31	17.3727	32.698	30.8549	1926.72	1060.76	5.77085e-07	5.77052e-07	2.5548e-07	2.55466e-07
17.74	1499.31	17.347	32.698	30.8522	1928.07	1060.78	5.72201e-07	5.72168e-07	2.53318e-07	2.53304e-07
17.75	1499.31	17.3215	32.698	30.8495	1929.42	1060.8	5.67358e-07	5.67325e-07	2.51174e-07	2.5116e-07
17.76	1499.31	17.2962	32.698	30.8467	1930.77	1060.81	5.62556e-07	5.62523e-07	2.49048e-07	2.49034e-07
17.77	1499.31	17.2711	32.698	30.844	1932.12	1060.83	5.57794e-07	5.57762e-07	2.4694e-07	2.46926e-07
17.78	1499.31	17.2462	32.698	30.8412	1933.47	1060.84	5.53073e-07	5.53041e-07	2.4485e-07	2.44836e-07
17.79	1499.31	17.2214	32.698	30.8385	1934.82	1060.86	5.48392e-07	5.4836e-07	2.42778e-07	2.42764e-07
17.8	1499.31	17.1969	32.698	30.8357	1936.17	1060.87	5.4375e-07	5.43719e-07	2.40723e-07	2.40709e-07
17.81	1499.31	17.1725	32.698	30.833	1937.52	1060.89	5.39148e-07	5.39117e-07	2.38685e-07	2.38672e-07
17.82	1499.31	17.1484	32.698	30.8303	1938.87	1060.9	5.34585e-07	5.34554e-07	2.36665e-07	2.36651e-07
17.83	1499.31	17.1244	32.698	30.8275	1940.22	1060.92	5.3006e-07	5.3003e-07	2.34662e-07	2.34648e-07
17.84	1499.31	17.1005	32.698	30.8248	1941.57	1060.93	5.25574e-07	5.25543e-07	2.32676e-07	2.32662e-07
17.85	1499.31	17.0769	32.698	30.822	1942.92	1060.95	5.21125e-07	5.21095e-07	2.30706e-07	2.30693e-07
17.86	1499.31	17.0535	32.698	30.8193	1944.27	1060.97	5.16714e-07	5.16685e-07	2.28754e-07	2.28741e-07
17.87	1499.31	17.0302	32.698	30.8166	1945.61	1060.98	5.12341e-07	5.12311e-07	2.26818e-07	2.26805e-07
17.88	1499.31	17.0071	32.698	30.8138	1946.96	1061	5.08004e-07	5.07975e-07	2.24898e-07	2.24885e-07
17.89	1499.31	16.9841	32.698	30.8111	1948.31	1061.01	5.03705e-07	5.03676e-07	2.22994e-07	2.22981e-07
17.9	1499.31	16.9614	32.698	30.8084	1949.66	1061.03	4.99441e-07	4.99413e-07	2.21107e-07	2.21094e-07
17.91	1499.31	16.9388	32.698	30.8056	1951.01	1061.04	4.95214e-07	4.95186e-07	2.19235e-07	2.19223e-07
17.92	1499.31	16.9164	32.698	30.8029	1952.36	1061.06	4.91023e-07	4.90994e-07	2.1738e-07	2.17367e-07
17.93	1499.31	16.8941	32.698	30.8001	1953.71	1061.07	4.86867e-07	4.86839e-07	2.1554e-07	2.15528e-07
17.94	1499.31	16.8721	32.698	30.7974	1955.06	1061.09	4.82746e-07	4.82718e-07	2.13716e-07	2.13703e-07
17.95	1499.31	16.8501	32.698	30.7947	1956.41	1061.1	4.7866e-07	4.78632e-07	2.11907e-07	2.11895e-07
17.96	1499.31	16.8284	32.698	30.7919	1957.76	1061.12	4.74608e-07	4.74581e-07	2.10113e-07	2.10101e-07
17.97	1499.31	16.8068	32.698	30.7892	1959.11	1061.13	4.70591e-07	4.70564e-07	2.08335e-07	2.08323e-07
17.98	1499.31	16.7854	32.698	30.7865	1960.46	1061.15	4.66608e-07	4.66581e-07	2.06571e-07	2.0656e-07
17.99	1499.31	16.7641	32.698	30.7837	1961.81	1061.16	4.62659e-07	4.62632e-07	2.04823e-07	2.04811e-07
18	1499.31	16.743	32.698	30.781	1963.16	1061.18	4.58743e-07	4.58717e-07	2.03089e-07	2.03078e-07
18.01	1499.31	16.7221	32.698	30.7783	1964.51	1061.19	4.5486e-07	4.54834e-07	2.0137e-07	2.01359e-07
18.02	1499.31	16.7013	32.698	30.7755	1965.86	1061.21	4.5101e-07	4.50984e-07	1.99666e-07	1.99655e-07
18.03	1499.31	16.6806	32.698	30.7728	1967.2	1061.22	4.47193e-07	4.47167e-07	1.97976e-07	1.97965e-07
18.04	1499.31	16.6602	32.698	30.7701	1968.55	1061.24	4.43408e-07	4.43382e-07	1.963e-07	1.96289e-07
18.05	1499.31	16.6398	32.698	30.7673	1969.9	1061.25	4.39655e-07	4.3963e-07	1.94639e-07	1.94628e-07
18.06	1499.31	16.6197	32.698	30.7646	1971.25	1061.27	4.35934e-07	4.35909e-07	1.92991e-07	1.9298e-07
18.07	1499.31	16.5996	32.698	30.7619	1972.6	1061.28	4.32244e-07	4.32219e-07	1.91358e-07	1.91347e-07
18.08	1499.31	16.5798	32.698	30.7591	1973.95	1061.3	4.28585e-07	4.28561e-07	1.89738e-07	1.89727e-07
18.09	1499.31	16.56	32.698	30.7564	1975.3	1061.31	4.24958e-07	4.24933e-07	1.88132e-07	1.88122e-07
18.1	1499.31	16.5405	32.698	30.7537	1976.65	1061.33	4.21361e-07	4.21337e-07	1.8654e-07	1.86529e-07
18.11	1499.31	16.521	32.698	30.7509	1978	1061.34	4.17795e-07	4.17771e-07	1.84961e-07	1.84951e-07
18.12	1499.31	16.5017	32.698	30.7482	1979.35	1061.36	4.14258e-07	4.14235e-07	1.83396e-07	1.83385e-07
18.13	1499.31	16.4826	32.698	30.7455	1980.7	1061.37	4.10752e-07	4.10729e-07	1.81843e-07	1.81833e-07
18.14	1499.31	16.4636	32.698	30.7427	1982.05	1061.39	4.07276e-07	4.07252e-07	1.80304e-07	1.80294e-07
18.15	1499.31	16.4447	32.698	30.74	1983.4	1061.4	4.03828e-07	4.03805e-07	1.78778e-07	1.78768e-07
18.16	1499.31	16.426	32.698	30.7373	1984.75	1061.42	4.0041e-07	4.00387e-07	1.77265e-07	1.77255e-07
18.17	1499.31	16.4074	32.698	30.7345	1986.1	1061.43	3.97021e-07	3.96999e-07	1.75765e-07	1.75755e-07
18.18	1499.31	16.389	32.698	30.7318	1987.45	1061.45	3.93661e-07	3.93638e-07	1.74277e-07	1.74267e-07
18.19	1499.31	16.3707	32.698	30.7291	1988.79	1061.46	3.90329e-07	3.90307e-07	1.72802e-07	1.72792e-07
18.2	1499.31	16.3525	32.698	30.7264	1990.14	1061.48	3.87025e-07	3.87003e-07	1.71339e-07	1.71329e-07
18.21	1499.31	16.3345	32.698	30.7236	1991.49	1061.49	3.8375e-07	3.83728e-07	1.69889e-07	1.69879e-07
18.22	1499.31	16.3166	32.698	30.7209	1992.84	1061.51	3.80501e-07	3.8048e-07	1.68451e-07	1.68442e-07
18.23	1499.31	16.2988	32.698	30.7182	1994.19	1061.52	3.77281e-07	3.77259e-07	1.67025e-07	1.67016e-07
18.24	1499.31	16.2812	32.698	30.7155	1995.54	1061.53	3.74088e-07	3.74066e-07	1.65612e-07	1.65602e-07
18.25	1499.31	16.2637	32.698	30.7127	1996.89	1061.55	3.70921e-07	3.709e-07	1.6421e-07	1.64201e-07
18.26	1499.31	16.2463	32.698	30.71	1998.24	1061.56	3.67782e-07	3.67761e-07	1.6282e-07	1.62811e-07
18.27	1499.31	16.229	32.698	30.7073	1999.59	1061.58	3.64669e-07	3.64648e-07	1.61442e-07	1.61433e-07
18.28	1499.31	16.2119	32.698	30.7046	2000.94	1061.59	3.61582e-07	3.61562e-07	1.60076e-07	1.60066e-07
18.29	1499.31	16.1949	32.698	30.7018	2002.29	1061.61	3.58522e-07	3.58501e-07	1.58721e-07	1.58712e-07
18.3	1499.31	16.1781	32.698	30.6991	2003.64	1061.62	3.55487e-07	3.55467e-07	1.57377e-07	1.57368e-07
18.31	1499.31	16.1613	32.698	30.6964	2004.99	1061.64	3.52479e-07	3.52458e-07	1.56045e-07	1.56036e-07
18.32	1499.31	16.1447	32.698	30.6937	2006.34	1061.65	3.49495e-07	3.49475e-07	1.54724e-07	1.54716e-07
18.33	1499.31	16.1282	32.698	30.6909	2007.69	1061.67	3.46537e-07	3.46517e-07	1.53415e-07	1.53406e-07
18.34	1499.31	16.1118	32.698	30.6882	2009.04	1061.68	3.43604e-07	3.43584e-07	1.52116e-07	1.52108e-07
18.35	1499.31	16.0956	32.698	30.6855	2010.38	1061.7	3.40696e-07	3.40676e-07	1.50829e-07	1.5082e-07
18.36	1499.31	16.0794	32.698	30.6828	2011.73	1061.71	3.37812e-07	3.37793e-07	1.49552e-07	1.49544e-07
18.37	1499.31	16.0634	32.698	30.68	2013.08	1061.72	3.34953e-07	3.34934e-07	1.48286e-07	1.48278e-07
18.38	1499.31	16.0475	32.698	30.6773	2014.43	1061.74	3.32118e-07	3.32099e-07	1.47031e-07	1.47023e-07
18.39	1499.31	16.0317	32.698	30.6746	2015.78	1061.75	3.29307e-07	3.29288e-07	1.45787e-07	1.45779e-07
18.4	1499.31	16.016	32.698	30.6719	2017.13	1061.77	3.2652e-07	3.26501e-07	1.44553e-07	1.44545e-07
18.41	1499.31	16.0005	32.698	30.6692	2018.48	1061.78	3.23756e-07	3.23737e-07	1.43329e-07	1.43321e-07
18.42	1499.31	15.985	32.698	30.6664	2019.83	1061.8	3.21016e-07	3.20997e-07	1.42116e-07	1.42108e-07
18.43	1499.31	15.9697	32.698	30.6637	2021.18	1061.81	3.18299e-07	3.1828e-07	1.40913e-07	1.40905e-07
18.44	1499.31	15.9545	32.698	30.661	2022.53	1061.82	3.15605e-07	3.15586e-07	1.39721e-07	1.39713e-07
18.45	1499.31	15.9394	32.698	30.6583	2023.88	1061.84	3.12933e-07	3.12915e-07	1.38538e-07	1.3853e-07
18.46	1499.31	15.9244	32.698	30.6556	2025.23	1061.85	3.10285e-07	3.10267e-07	1.37366e-07	1.37358e-07
18.47	1499.31	15.9095	32.698	30.6529	2026.58	1061.87	3.07658e-07	3.07641e-07	1.36203e-07	1.36195e-07
18.48	1499.31	15.8948	32.698	30.6501	2027.93	1061.88	3.05054e-07	3.05037e-07	1.3505e-07	1.35042e-07
18.49	1499.31	15.8801	32.698	30.6474	2029.28	1061.9	3.02472e-07	3.02455e-07	1.33907e-07	1.33899e-07
18.5	1499.31	15.8655	32.698	30.6447	2030.63	1061.91	2.99912e-07	2.99895e-07	1.32774e-07	1.32766e-07
18.51	1499.31	15.8511	32.698	30.642	2031.97	1061.93	2.97374e-07	2.97357e-07	1.3165e-07	1.31642e-07
18.52	1499.31	15.8367	32.698	30.6393	2033.32	1061.94	2.94857e-07	2.9484e-07	1.30536e-07	1.30528e-07
18.53	1499.31	15.8225	32.698	30.6366	2034.67	1061.95	2.92361e-07	2.92344e-07	1.29431e-07	1.29423e-07
18.54	1499.31	15.8083	32.698	30.6338	2036.02	1061.97	2.89887e-07	2.8987e-07	1.28335e-07	1.28328e-07
18.55	1499.31	15.7943	32.698	30.6311	2037.37	1061.98	2.87433e-07	2.87417e-07	1.27249e-07	1.27242e-07
18.56	1499.31	15.7804	32.698	30.6284	2038.72	1062	2.85e-07	2.84984e-07	1.26172e-07	1.26165e-07
18.57	1499.31	15.7665	32.698	30.6257	2040.07	1062.01	2.82588e-07	2.82572e-07	1.25104e-07	1.25097e-07
18.58	1499.31	15.7528	32.698	30.623	2041.42	1062.02	2.80196e-07	2.8018e-07	1.24045e-07	1.24038e-07
18.59	1499.31	15.7392	32.698	30.6203	2042.77	1062.04	2.77825e-07	2.77809e-07	1.22995e-07	1.22988e-07
18.6	1499.31	15.7256	32.698	30.6176	2044.12	1062.05	2.75473e-07	2.75457e-07	1.21954e-07	1.21947e-07
18.61	1499.31	15.7122	32.698	30.6148	2045.47	1062.07	2.73142e-07	2.73126e-07	1.20922e-07	1.20915e-07
18.62	1499.31	15.6988	32.698	30.6121	2046.82	1062.08	2.7083e-07	2.70814e-07	1.19899e-07	1.19892e-07
18.63	1499.31	15.6856	32.698	30.6094	2048.17	1062.1	2.68537e-07	2.68522e-07	1.18884e-07	1.18877e-07
18.64	1499.31	15.6725	32.698	30.6067	2049.52	1062.11	2.66264e-07	2.66249e-07	1.17877e-07	1.17871e-07
18.65	1499.31	15.6594	32.698	30.604	2050.87	1062.12	2.64011e-07	2.63996e-07	1.1688e-07	1.16873e-07
18.66	1499.31	15.6464	32.698	30.6013	2052.22	1062.14	2.61776e-07	2.61761e-07	1.15891e-07	1.15884e-07
18.67	1499.31	15.6336	32.698	30.5986	2053.56	1062.15	2.59561e-07	2.59546e-07	1.1491e-07	1.14903e-07
18.68	1499.31	15.6208	32.698	30.5959	2054.91	1062.17	2.57364e-07	2.57349e-07	1.13937e-07	1.1393e-07
18.69	1499.31	15.6081	32.698	30.5932	2056.26	1062.18	2.55185e-07	2.55171e-07	1.12973e-07	1.12966e-07
18.7	1499.31	15.5955	32.698	30.5905	2057.61	1062.19	2.53025e-07	2.53011e-07	1.12016e-07	1.1201e-07
18.71	1499.31	15.583	32.698	30.5878	2058.96	1062.21	2.50884e-07	2.50869e-07	1.11068e-07	1.11062e-07
18.72	1499.31	15.5706	32.698	30.585	2060.31	1062.22	2.4876e-07	2.48746e-07	1.10128e-07	1.10122e-07
18.73	1499.31	15.5583	32.698	30.5823	2061.66	1062.24	2.46655e-07	2.46641e-07	1.09196e-07	1.0919e-07
18.74	1499.31	15.5461	32.698	30.5796	2063.01	1062.25	2.44567e-07	2.44553e-07	1.08272e-07	1.08266e-07
18.75	1499.31	15.5339	32.698	30.5769	2064.36	1062.26	2.42497e-07	2.42483e-07	1.07356e-07	1.07349e-07
18.76	1499.31	15.5218	32.698	30.5742	2065.71	1062.28	2.40445e-07	2.40431e-07	1.06447e-07	1.06441e-07
18.77	1499.31	15.5099	32.698	30.5715	2067.06	1062.29	2.3841e-07	2.38396e-07	1.05546e-07	1.0554e-07
18.78	1499.31	15.498	32.698	30.5688	2068.41	1062.31	2.36392e-07	2.36378e-07	1.04653e-07	1.04647e-07
18.79	1499.31	15.4862	32.698	30.5661	2069.76	1062.32	2.34391e-07	2.34377e-07	1.03767e-07	1.03761e-07
18.8	1499.31	15.4745	32.698	30.5634	2071.11	1062.33	2.32407e-07	2.32394e-07	1.02889e-07	1.02883e-07
18.81	1499.31	15.4628	32.698	30.5607	2072.46	1062.35	2.3044e-07	2.30427e-07	1.02018e-07	1.02012e-07
18.82	1499.31	15.4513	32.698	30.558	2073.81	1062.36	2.28489e-07	2.28476e-07	1.01154e-07	1.01148e-07
18.83	1499.31	15.4398	32.698	30.5553	2075.15	1062.38	2.26556e-07	2.26543e-07	1.00298e-07	1.00292e-07
18.84	1499.31	15.4284	32.698	30.5526	2076.5	1062.39	2.24638e-07	2.24625e-07	9.94491e-08	9.94434e-08
18.85	1499.31	15.4171	32.698	30.5499	2077.85	1062.4	2.22737e-07	2.22724e-07	9.86074e-08	9.86017e-08
18.86	1499.31	15.4059	32.698	30.5472	2079.2	1062.42	2.20851e-07	2.20839e-07	9.77728e-08	9.77671e-08
18.87	1499.31	15.3947	32.698	30.5445	2080.55	1062.43	2.18982e-07	2.1897e-07	9.69452e-08	9.69396e-08
18.88	1499.31	15.3837	32.698	30.5418	2081.9	1062.44	2.17129e-07	2.17116e-07	9.61247e-08	9.61191e-08
18.89	1499.31	15.3727	32.698	30.5391	2083.25	1062.46	2.15291e-07	2.15279e-07	9.53111e-08	9.53056e-08
18.9	1499.31	15.3618	32.698	30.5364	2084.6	1062.47	2.13469e-07	2.13456e-07	9.45044e-08	9.44989e-08
18.91	1499.31	15.3509	32.698	30.5337	2085.95	1062.49	2.11662e-07	2.1165e-07	9.37045e-08	9.36991e-08
18.92	1499.31	15.3402	32.698	30.531	2087.3	1062.5	2.0987e-07	2.09858e-07	9.29114e-08	9.2906e-08
18.93	1499.31	15.3295	32.698	30.5283	2088.65	1062.51	2.08094e-07	2.08082e-07	9.2125e-08	9.21197e-08
18.94	1499.31	15.3189	32.698	30.5256	2090	1062.53	2.06333e-07	2.06321e-07	9.13452e-08	9.134e-08
18.95	1499.31	15.3083	32.698	30.5229	2091.35	1062.54	2.04586e-07	2.04575e-07	9.05721e-08	9.05669e-08
18.96	1499.31	15.2979	32.698	30.5202	2092.7	1062.56	2.02855e-07	2.02843e-07	8.98055e-08	8.98003e-08
18.97	1499.31	15.2875	32.698	30.5175	2094.05	1062.57	2.01138e-07	2.01126e-07	8.90454e-08	8.90403e-08
18.98	1499.31	15.2772	32.698	30.5148	2095.4	1062.58	1.99435e-07	1.99424e-07	8.82917e-08	8.82866e-08
18.99	1499.31	15.2669	32.698	30.5121	2096.75	1062.6	1.97747e-07	1.97736e-07	8.75444e-08	8.75394e-08
19	1499.31	15.2568	32.698	30.5094	2098.09	1062.61	1.96074e-07	1.96062e-07	8.68034e-08	8.67984e-08
19.01	1499.31	15.2467	32.698	30.5067	2099.44	1062.62	1.94414e-07	1.94403e-07	8.60687e-08	8.60638e-08
19.02	1499.31	15.2366	32.698	30.5041	2100.79	1062.64	1.92769e-07	1.92757e-07	8.53402e-08	8.53353e-08
19.03	1499.31	15.2267	32.698	30.5014	2102.14	1062.65	1.91137e-07	1.91126e-07	8.46179e-08	8.46131e-08
19.04	1499.31	15.2168	32.698	30.4987	2103.49	1062.67	1.89519e-07	1.89508e-07	8.39017e-08	8.38969e-08
19.05	1499.31	15.207	32.698	30.496	2104.84	1062.68	1.87915e-07	1.87904e-07	8.31916e-08	8.31868e-08
19.06	1499.31	15.1972	32.698	30.4933	2106.19	1062.69	1.86325e-07	1.86314e-07	8.24874e-08	8.24827e-08
19.07	1499.31	15.1875	32.698	30.4906	2107.54	1062.71	1.84748e-07	1.84737e-07	8.17893e-08	8.17846e-08
19.08	1499.31	15.1779	32.698	30.4879	2108.89	1062.72	1.83184e-07	1.83173e-07	8.1097e-08	8.10923e-08
19.09	1499.31	15.1684	32.698	30.4852	2110.24	1062.73	1.81633e-07	1.81623e-07	8.04106e-08	8.0406e-08
19.1	1499.31	15.1589	32.698	30.4825	2111.59	1062.75	1.80096e-07	1.80086e-07	7.973e-08	7.97254e-08
19.11	1499.31	15.1495	32.698	30.4798	2112.94	1062.76	1.78572e-07	1.78561e-07	7.90552e-08	7.90506e-08
19.12	1499.31	15.1401	32.698	30.4772	2114.29	1062.77	1.7706e-07	1.7705e-07	7.8386e-08	7.83815e-08
19.13	1499.31	15.1308	32.698	30.4745	2115.64	1062.79	1.75562e-07	1.75552e-07	7.77226e-08	7.77181e-08
19.14	1499.31	15.1216	32.698	30.4718	2116.99	1062.8	1.74076e-07	1.74066e-07	7.70647e-08	7.70603e-08
19.15	1499.31	15.1125	32.698	30.4691	2118.34	1062.82	1.72602e-07	1.72592e-07	7.64125e-08	7.64081e-08
19.16	1499.31	15.1034	32.698	30.4664	2119.68	1062.83	1.71141e-07	1.71132e-07	7.57657e-08	7.57614e-08
19.17	1499.31	15.0943	32.698	30.4637	2121.03	1062.84	1.69693e-07	1.69683e-07	7.51244e-08	7.51201e-08
19.18	1499.31	15.0854	32.698	30.461	2122.38	1062.86	1.68257e-07	1.68247e-07	7.44886e-08	7.44843e-08
19.19	1499.31	15.0764	32.698	30.4583	2123.73	1062.87	1.66832e-07	1.66823e-07	7.38581e-08	7.38539e-08
19.2	1499.31	15.0676	32.698	30.4557	2125.08	1062.88	1.6542e-07	1.65411e-07	7.3233e-08	7.32288e-08
19.21	1499.31	15.0588	32.698	30.453	2126.43	1062.9	1.6402e-07	1.64011e-07	7.26131e-08	7.2609e-08
19.22	1499.31	15.0501	32.698	30.4503	2127.78	1062.91	1.62632e-07	1.62623e-07	7.19985e-08	7.19944e-08
19.23	1499.31	15.0414	32.698	30.4476	2129.13	1062.92	1.61255e-07	1.61246e-07	7.13892e-08	7.13851e-08
19.24	1499.31	15.0328	32.698	30.4449	2130.48	1062.94	1.59891e-07	1.59881e-07	7.07849e-08	7.07809e-08
19.25	1499.31	15.0243	32.698	30.4422	2131.83	1062.95	1.58537e-07	1.58528e-07	7.01858e-08	7.01818e-08
19.26	1499.31	15.0158	32.698	30.4396	2133.18	1062.96	1.57195e-07	1.57186e-07	6.95917e-08	6.95878e-08
19.27	1499.31	15.0073	32.698	30.4369	2134.53	1062.98	1.55865e-07	1.55856e-07	6.90027e-08	6.89988e-08
19.28	1499.31	14.9989	32.698	30.4342	2135.88	1062.99	1.54546e-07	1.54537e-07	6.84187e-08	6.84148e-08
19.29	1499.31	14.9906	32.698	30.4315	2137.23	1063	1.53238e-07	1.53229e-07	6.78396e-08	6.78357e-08
19.3	1499.31	14.9824	32.698	30.4288	2138.58	1063.02	1.51941e-07	1.51932e-07	6.72654e-08	6.72615e-08
19.31	1499.31	14.9742	32.698	30.4262	2139.93	1063.03	1.50655e-07	1.50646e-07	6.66961e-08	6.66922e-08
19.32	1499.31	14.966	32.698	30.4235	2141.27	1063.05	1.4938e-07	1.49371e-07	6.61316e-08	6.61278e-08
19.33	1499.31	14.9579	32.698	30.4208	2142.62	1063.06	1.48115e-07	1.48107e-07	6.55718e-08	6.55681e-08
19.34	1499.31	14.9499	32.698	30.4181	2143.97	1063.07	1.46862e-07	1.46853e-07	6.50168e-08	6.50131e-08
19.35	1499.31	14.9419	32.698	30.4155	2145.32	1063.09	1.45618e-07	1.4561e-07	6.44665e-08	6.44628e-08
19.36	1499.31	14.934	32.698	30.4128	2146.67	1063.1	1.44386e-07	1.44378e-07	6.39209e-08	6.39172e-08
19.37	1499.31	14.9261	32.698	30.4101	2148.02	1063.11	1.43164e-07	1.43156e-07	6.33798e-08	6.33762e-08
19.38	1499.31	14.9182	32.698	30.4074	2149.37	1063.13	1.41952e-07	1.41944e-07	6.28434e-08	6.28398e-08
19.39	1499.31	14.9105	32.698	30.4048	2150.72	1063.14	1.40751e-07	1.40743e-07	6.23115e-08	6.23079e-08
19.4	1499.31	14.9027	32.698	30.4021	2152.07	1063.15	1.39559e-07	1.39551e-07	6.17841e-08	6.17805e-08
19.41	1499.31	14.8951	32.698	30.3994	2153.42	1063.17	1.38378e-07	1.3837e-07	6.12612e-08	6.12576e-08
19.42	1499.31	14.8875	32.698	30.3967	2154.77	1063.18	1.37207e-07	1.37199e-07	6.07426e-08	6.07392e-08
19.43	1499.31	14.8799	32.698	30.3941	2156.12	1063.19	1.36046e-07	1.36038e-07	6.02285e-08	6.02251e-08
19.44	1499.31	14.8724	32.698	30.3914	2157.47	1063.21	1.34894e-07	1.34886e-07	5.97187e-08	5.97153e-08
19.45	1499.31	14.8649	32.698	30.3887	2158.82	1063.22	1.33752e-07	1.33745e-07	5.92133e-08	5.92099e-08
19.46	1499.31	14.8575	32.698	30.386	2160.17	1063.23	1.3262e-07	1.32613e-07	5.87121e-08	5.87087e-08
19.47	1499.31	14.8501	32.698	30.3834	2161.52	1063.25	1.31498e-07	1.3149e-07	5.82152e-08	5.82118e-08
19.48	1499.31	14.8428	32.698	30.3807	2162.86	1063.26	1.30385e-07	1.30377e-07	5.77224e-08	5.77191e-08
19.49	1499.31	14.8355	32.698	30.378	2164.21	1063.27	1.29281e-07	1.29274e-07	5.72339e-08	5.72306e-08
19.5	1499.31	14.8283	32.698	30.3754	2165.56	1063.29	1.28187e-07	1.2818e-07	5.67494e-08	5.67462e-08
19.51	1499.31	14.8211	32.698	30.3727	2166.91	1063.3	1.27102e-07	1.27095e-07	5.62691e-08	5.62659e-08
19.52	1499.31	14.814	32.698	30.37	2168.26	1063.31	1.26026e-07	1.26019e-07	5.57929e-08	5.57897e-08
19.53	1499.31	14.8069	32.698	30.3674	2169.61	1063.33	1.2496e-07	1.24952e-07	5.53206e-08	5.53175e-08
19.54	1499.31	14.7999	32.698	30.3647	2170.96	1063.34	1.23902e-07	1.23895e-07	5.48524e-08	5.48493e-08
19.55	1499.31	14.7929	32.698	30.362	2172.31	1063.35	1.22853e-07	1.22846e-07	5.43881e-08	5.4385e-08
19.56	1499.31	14.786	32.698	30.3594	2173.66	1063.37	1.21813e-07	1.21806e-07	5.39278e-08	5.39247e-08
19.57	1499.31	14.7791	32.698	30.3567	2175.01	1063.38	1.20782e-07	1.20775e-07	5.34713e-08	5.34683e-08
19.58	1499.31	14.7722	32.698	30.354	2176.36	1063.39	1.1976e-07	1.19753e-07	5.30188e-08	5.30157e-08
19.59	1499.31	14.7654	32.698	30.3514	2177.71	1063.41	1.18746e-07	1.1874e-07	5.257e-08	5.2567e-08
19.6	1499.31	14.7586	32.698	30.3487	2179.06	1063.42	1.17741e-07	1.17735e-07	5.21251e-08	5.21221e-08
19.61	1499.31	14.7519	32.698	30.346	2180.41	1063.43	1.16745e-07	1.16738e-07	5.16839e-08	5.16809e-08
19.62	1499.31	14.7453	32.698	30.3434	2181.76	1063.45	1.15757e-07	1.1575e-07	5.12464e-08	5.12435e-08
19.63	1499.31	14.7386	32.698	30.3407	2183.11	1063.46	1.14777e-07	1.1477e-07	5.08127e-08	5.08098e-08
19.64	1499.31	14.732	32.698	30.338	2184.45	1063.47	1.13805e-07	1.13799e-07	5.03826e-08	5.03797e-08
19.65	1499.31	14.7255	32.698	30.3354	2185.8	1063.49	1.12842e-07	1.12836e-07	4.99562e-08	4.99533e-08
19.66	1499.31	14.719	32.698	30.3327	2187.15	1063.5	1.11887e-07	1.11881e-07	4.95333e-08	4.95305e-08
19.67	1499.31	14.7125	32.698	30.3301	2188.5	1063.51	1.1094e-07	1.10934e-07	4.91141e-08	4.91113e-08
19.68	1499.31	14.7061	32.698	30.3274	2189.85	1063.53	1.10001e-07	1.09995e-07	4.86984e-08	4.86956e-08
19.69	1499.31	14.6997	32.698	30.3247	2191.2	1063.54	1.0907e-07	1.09064e-07	4.82862e-08	4.82834e-08
19.7	1499.31	14.6934	32.698	30.3221	2192.55	1063.55	1.08147e-07	1.08141e-07	4.78775e-08	4.78748e-08
19.71	1499.31	14.6871	32.698	30.3194	2193.9	1063.57	1.07232e-07	1.07225e-07	4.74723e-08	4.74696e-08
19.72	1499.31	14.6809	32.698	30.3168	2195.25	1063.58	1.06324e-07	1.06318e-07	4.70705e-08	4.70678e-08
19.73	1499.31	14.6746	32.698	30.3141	2196.6	1063.59	1.05424e-07	1.05418e-07	4.66721e-08	4.66694e-08
19.74	1499.31	14.6685	32.698	30.3114	2197.95	1063.61	1.04532e-07	1.04526e-07	4.6277e-08	4.62744e-08
19.75	1499.31	14.6623	32.698	30.3088	2199.3	1063.62	1.03647e-07	1.03641e-07	4.58854e-08	4.58827e-08
19.76	1499.31	14.6562	32.698	30.3061	2200.65	1063.63	1.0277e-07	1.02764e-07	4.5497e-08	4.54944e-08
19.77	1499.31	14.6502	32.698	30.3035	2202	1063.64	1.019e-07	1.01894e-07	4.51119e-08	4.51093e-08
19.78	1499.31	14.6442	32.698	30.3008	2203.35	1063.66	1.01037e-07	1.01032e-07	4.47301e-08	4.47275e-08
19.79	1499.31	14.6382	32.698	30.2982	2204.7	1063.67	1.00182e-07	1.00176e-07	4.43515e-08	4.43489e-08
19.8	1499.31	14.6322	32.698	30.2955	2206.04	1063.68	9.93342e-08	9.93285e-08	4.39761e-08	4.39736e-08
19.81	1499.31	14.6263	32.698	30.2929	2207.39	1063.7	9.84935e-08	9.84878e-08	4.36039e-08	4.36014e-08
19.82	1499.31	14.6205	32.698	30.2902	2208.74	1063.71	9.76598e-08	9.76542e-08	4.32348e-08	4.32323e-08
19.83	1499.31	14.6146	32.698	30.2876	2210.09	1063.72	9.68332e-08	9.68277e-08	4.28689e-08	4.28664e-08
19.84	1499.31	14.6088	32.698	30.2849	2211.44	1063.74	9.60136e-08	9.60081e-08	4.2506e-08	4.25036e-08
19.85	1499.31	14.6031	32.698	30.2823	2212.79	1063.75	9.5201e-08	9.51955e-08	4.21463e-08	4.21438e-08
19.86	1499.31	14.5974	32.698	30.2796	2214.14	1063.76	9.43952e-08	9.43898e-08	4.17895e-08	4.17871e-08
19.87	1499.31	14.5917	32.698	30.277	2215.49	1063.78	9.35962e-08	9.35909e-08	4.14358e-08	4.14335e-08
19.88	1499.31	14.586	32.698	30.2743	2216.84	1063.79	9.2804e-08	9.27987e-08	4.10851e-08	4.10828e-08
19.89	1499.31	14.5804	32.698	30.2717	2218.19	1063.8	9.20185e-08	9.20133e-08	4.07374e-08	4.0735e-08
19.9	1499.31	14.5748	32.698	30.269	2219.54	1063.82	9.12397e-08	9.12345e-08	4.03926e-08	4.03903e-08
19.91	1499.31	14.5693	32.698	30.2664	2220.89	1063.83	9.04674e-08	9.04623e-08	4.00507e-08	4.00484e-08
19.92	1499.31	14.5638	32.698	30.2637	2222.24	1063.84	8.97017e-08	8.96966e-08	3.97117e-08	3.97094e-08
19.93	1499.31	14.5583	32.698	30.2611	2223.59	1063.86	8.89425e-08	8.89374e-08	3.93756e-08	3.93733e-08
19.94	1499.31	14.5529	32.698	30.2584	2224.94	1063.87	8.81897e-08	8.81846e-08	3.90423e-08	3.90401e-08
19.95	1499.31	14.5475	32.698	30.2558	2226.29	1063.88	8.74433e-08	8.74382e-08	3.87119e-08	3.87096e-08
[truncated: 1,005 more rows]

## Sheet: FigS1
Data is raw data: Please apply log10(y) for data plot
	A	A	A	A	A	A	A	A	A	B	B	B	B	B	B	B	B	B	C	C	C	C	C	C	C	C	C	D	D	D	D	D	D	D	D	D
	SMT1	SMT1	SMT1	SMT2	SMT2	SMT2	SMT3	SMT3	SMT3	SMR1	SMR1	SMR1	SMR2	SMR2	SMR2	SMR3	SMR3	SMR3	SMT1=R1	SMT1=R1	SMT1=R1	SMT2=R2	SMT2=R2	SMT2=R2	SMT3=R3	SMT3=R3	SMT3=R3	SMT1R1	SMT1R1	SMT1R1	SMT2R2	SMT2R2	SMT2R2	SMT3R3	SMT3R3	SMT3R3
time in days	total (+)RNA	(-)RNA	Secreted RNA	total (+)RNA	(-)RNA	Secreted RNA	total (+)RNA	(-)RNA	Secreted RNA	total (+)RNA	(-)RNA	Secreted RNA	total (+)RNA	(-)RNA	Secreted RNA	total (+)RNA	(-)RNA	Secreted RNA	total (+)RNA	(-)RNA	Secreted RNA	total (+)RNA	(-)RNA	Secreted RNA	total (+)RNA	(-)RNA	Secreted RNA	total (+)RNA	(-)RNA	Secreted RNA	total (+)RNA	(-)RNA	Secreted RNA	total (+)RNA	(-)RNA	Secreted RNA
0	201	0	0	200	0	0	172	0	0	250	0	0	250	0	0	239	0	0	250	0	0	240	0	0	233	0	0	183	0	0	191	0	0	190	0	0
0.01	160.664	0.000247979	1.80072e-06	160.025	0.000246824	1.80072e-06	139.283	0.000243861	0	195.68	0.000432042	2.14412e-08	195.68	0.000432027	3.69765e-07	188.008	0.000401813	4.64239e-07	198.238	0.00026407	9.78716e-08	190.309	0.000246836	1.29894e-06	185.128	0.000239794	1.24813e-07	147.304	0.00022616	6.50462e-12	153.283	0.000230064	0	152.48	0.000228859	0
0.02	128.425	0.000924492	3.23997e-06	128.042	0.000920449	3.23997e-06	112.791	0.000913897	0	153.17	0.00160049	8.24934e-06	153.171	0.00160022	2.14675e-05	147.902	0.0014911	4.19721e-05	157.18	0.000983521	0.0176267	150.869	0.000919225	0.0441559	147.055	0.000893514	0.0446455	118.572	0.000844519	6.15789e-09	122.993	0.000859913	0.0240493	122.372	0.000855401	0
0.03	102.658	0.00194836	4.39031e-06	102.454	0.00194034	4.39031e-06	91.3407	0.00193549	0	119.903	0.0033514	3.2621e-05	119.903	0.00335045	5.29748e-05	116.358	0.00312701	0.00010442	124.615	0.00207091	0.0475946	119.606	0.0019353	0.0791605	116.814	0.00188218	0.0801059	95.4475	0.00178256	3.26925e-08	98.6733	0.00181656	0.0648829	98.1839	0.0018071	0.0289639
0.04	82.0633	0.00326061	5.30972e-06	81.9822	0.00324791	5.30972e-06	73.9726	0.00325394	0	93.8699	0.00557229	6.92012e-05	93.8698	0.00557032	9.29397e-05	91.5484	0.0052061	0.000183398	98.7961	0.00346297	0.0760182	94.8248	0.00323584	0.106912	92.7956	0.00314856	0.108272	76.8353	0.00298747	8.90604e-08	79.1652	0.00304672	0.0976381	78.7655	0.00303094	0.0694786
0.05	65.6041	0.00482012	6.04456e-06	65.6047	0.00480229	6.04456e-06	59.9104	0.00483086	0	73.4976	0.00818329	0.000114741	73.4975	0.00818001	0.000139927	72.0367	0.00765415	0.000275937	78.329	0.00511582	0.0999134	75.1813	0.00477968	0.128914	73.7189	0.00465283	0.130645	61.8557	0.0044225	1.82974e-07	63.517	0.00451304	0.123913	63.1906	0.00448976	0.101972
0.06	52.4494	0.00660016	6.6319e-06	52.5023	0.00657683	6.6319e-06	48.5246	0.00664114	0	57.5559	0.0111303	0.000167198	57.5558	0.0111253	0.000192963	56.6916	0.0104201	0.000379982	62.1055	0.00700116	0.119256	59.6107	0.0065402	0.146358	58.5675	0.00636917	0.148417	49.7995	0.00606375	3.21261e-07	50.9653	0.00619117	0.14499	50.6988	0.00615928	0.128032
0.07	41.9363	0.00858577	7.10134e-06	42.0205	0.00855659	7.10134e-06	39.3063	0.00867085	0	45.0819	0.0143794	0.000225464	45.0819	0.0143725	0.000251441	44.6239	0.0134712	0.000494198	49.2463	0.00910329	0.134708	47.2689	0.00850248	0.160191	46.534	0.00828312	0.162536	40.0967	0.00789811	5.10532e-07	40.8976	0.00806738	0.161898	40.6801	0.00802587	0.148933
0.08	33.5347	0.0107717	7.47654e-06	33.6355	0.0107363	7.47654e-06	31.8433	0.0109153	0	35.3222	0.0179132	0.000289012	35.3221	0.0179039	0.000315046	35.1344	0.0167898	0.000617817	39.0543	0.0114169	0.146995	37.4868	0.0106613	0.17116	36.9772	0.0103896	0.173753	32.2881	0.00992127	7.57779e-07	32.8226	0.0101368	0.175461	32.6452	0.0100847	0.165696
0.09	26.821	0.0131608	7.77642e-06	26.9283	0.0131186	7.77642e-06	25.8017	0.0133778	0	27.6869	0.0217271	0.000357675	27.6868	0.0217149	0.000383697	27.6729	0.0203697	0.000750527	30.9767	0.0139452	0.15675	29.7339	0.0130194	0.179859	29.3878	0.0126912	0.182666	26.0045	0.0121365	1.07083e-06	26.3464	0.0124021	0.18634	26.2016	0.0123383	0.17914
0.1	21.4565	0.015763	8.0161e-06	21.5637	0.0157133	8.0161e-06	20.9113	0.0160687	0	21.7146	0.0258273	0.000431533	21.7145	0.0258119	0.00045751	21.8068	0.0242151	0.000892381	24.5753	0.0166991	0.164491	23.5897	0.0155865	0.186761	23.3613	0.0151974	0.18975	20.9483	0.0145534	1.45876e-06	21.1528	0.0148723	0.195068	21.0347	0.0147958	0.189922
0.11	17.1706	0.0185942	8.20767e-06	17.2734	0.0185362	8.20767e-06	16.9532	0.0190043	0	17.0441	0.0302293	0.000510846	17.044	0.03021	0.00053676	17.1959	0.0283379	0.00104373	19.5029	0.0196955	0.170634	18.721	0.0183782	0.192236	18.5762	0.0179234	0.195381	16.8804	0.0171874	1.93221e-06	16.9883	0.0175622	0.202068	16.8919	0.0174717	0.19857
0.12	13.7471	0.021676	8.36079e-06	13.8429	0.0216086	8.36079e-06	13.7502	0.0222067	0	13.3929	0.0349557	0.000596025	13.3928	0.0349319	0.000621861	13.5726	0.0327573	0.00120519	15.4843	0.0229576	0.17551	14.8636	0.0214155	0.196583	14.7775	0.0208896	0.19986	13.6082	0.0200593	2.50377e-06	13.6496	0.0204917	0.207684	13.5709	0.0203861	0.205506
0.13	11.0131	0.0250351	8.48316e-06	11.1006	0.0249569	8.48316e-06	11.159	0.0257036	0	10.5399	0.0400364	0.000687607	10.5398	0.0400075	0.000713351	10.7265	0.0374987	0.00137757	12.3012	0.0265138	0.179383	11.8082	0.0247246	0.200035	11.7625	0.0241215	0.203423	10.9766	0.0231947	3.18828e-06	10.9735	0.0236857	0.212189	10.9093	0.0235636	0.211069
0.14	8.83043	0.0287031	8.58098e-06	8.90907	0.0286127	8.58098e-06	9.0634	0.0295277	0	8.31213	0.0455072	0.00078624	8.31196	0.0454723	0.000811877	8.49208	0.0425929	0.00156189	9.78066	0.0303979	0.182461	9.38865	0.0283365	0.202778	9.37021	0.0276492	0.20626	8.86084	0.0266239	4.00314e-06	8.82915	0.0271737	0.215803	8.77676	0.0270335	0.21553
0.15	7.08883	0.0327169	8.65915e-06	7.1586	0.0326123	8.65915e-06	7.36941	0.0337172	0	6.57416	0.0514098	0.000892681	6.57395	0.0513682	0.000918196	6.73932	0.0480761	0.00175933	7.78574	0.0346487	0.184909	7.47359	0.0322868	0.204961	7.47289	0.0315076	0.208521	7.1607	0.0303822	4.96876e-06	7.11175	0.03099	0.218702	7.06895	0.0308301	0.219109
0.16	5.70008	0.0371182	8.72164e-06	5.76133	0.0369972	8.72164e-06	6.00098	0.0383154	0	5.22016	0.0577916	0.00100779	5.21991	0.0577422	0.00103316	5.36588	0.0539896	0.00197124	6.20783	0.0393106	0.186859	5.95876	0.0366162	0.206699	5.96903	0.0357364	0.210325	5.79537	0.0345096	6.10888e-06	5.73714	0.0351737	0.221028	5.70214	0.0349921	0.221979
0.17	4.59376	0.0419541	8.77158e-06	4.64705	0.0418141	8.77158e-06	4.89655	0.0433717	0	4.16733	0.0647057	0.00113253	4.16705	0.0646475	0.00115774	4.29134	0.0603796	0.00219913	4.96088	0.0444337	0.188416	4.76158	0.0413708	0.208087	4.77807	0.0403803	0.211767	4.69989	0.0390517	7.45106e-06	4.63787	0.0397688	0.222894	4.60921	0.0395634	0.224281
0.18	3.7136	0.0472774	8.8115e-06	3.7596	0.0471155	8.8115e-06	4.00632	0.0489411	2.64813e-08	3.35095	0.0722108	0.00126797	3.35062	0.0721426	0.001293	3.45252	0.0672974	0.00244468	3.97674	0.0500738	0.189662	3.81663	0.0466016	0.209197	3.83606	0.0454895	0.212923	3.82204	0.0440591	9.02718e-06	3.75987	0.0448249	0.224391	3.73635	0.0445932	0.226127
0.19	3.01468	0.053147	8.8434e-06	3.0541	0.0529596	8.8434e-06	3.24357	0.0550855	0.0517192	2.72043	0.0803721	0.00141529	2.72004	0.0802924	0.00144012	2.79976	0.0747996	0.0027097	3.20143	0.0562933	0.190663	3.07211	0.052366	0.210089	3.09225	0.0511196	0.213853	3.11981	0.0495886	1.0874e-05	3.05982	0.050397	0.225592	3.04048	0.0501365	0.227608
0.2	2.46116	0.0596284	8.8689e-06	2.49471	0.0594117	8.8689e-06	2.6404	0.0618734	0.0929795	2.23624	0.0892608	0.00157579	2.23579	0.0891682	0.00160038	2.29407	0.0829485	0.00299621	2.59223	0.0631616	0.19147	2.487	0.0587276	0.210808	2.50638	0.057333	0.214604	2.55944	0.0557036	1.97065e-05	2.50302	0.0565466	0.226555	2.48704	0.0562543	0.228797
0.21	2.02444	0.0667945	8.88928e-06	2.0528	0.0665438	8.88928e-06	2.16513	0.0693815	0.125899	1.86754	0.0989553	0.0017509	1.86703	0.0988481	0.00177523	1.90485	0.0918123	0.00330638	2.11531	0.0707557	0.192127	2.02882	0.0657571	0.211393	2.04652	0.0641984	0.215215	2.10427	0.0624745	0.0103156	2.06167	0.063342	0.227328	2.04841	0.0630145	0.22975
0.22	1.68173	0.074726	8.90557e-06	1.70553	0.0744361	8.90557e-06	1.79258	0.0776947	0.152168	1.5903	0.109542	0.00194219	1.58971	0.109418	0.00196622	1.6081	0.101466	0.00364261	1.74395	0.0791614	0.192665	1.67193	0.0735327	0.211872	1.68739	0.0717925	0.215716	1.73067	0.0699796	0.0355329	1.71355	0.070859	0.227949	1.70247	0.0704925	0.230515
0.23	1.4149	0.0835126	8.91859e-06	1.4347	0.0831775	8.91859e-06	1.5027	0.0869077	0.173133	1.38578	0.121113	0.00215137	1.38511	0.120971	0.00217506	1.38502	0.11199	0.00400747	1.45703	0.0884734	0.193111	1.39604	0.0821414	0.212269	1.40896	0.0802001	0.216132	1.42953	0.0783058	0.0688458	1.44089	0.0791816	0.228447	1.43156	0.0787721	0.231129
0.24	1.20952	0.0932537	8.929e-06	1.22583	0.0928667	8.929e-06	1.27963	0.0971253	0.18987	1.23947	0.133774	0.00238033	1.2387	0.13361	0.00240363	1.22093	0.123474	0.00440378	1.2379	0.0987971	0.193487	1.18517	0.0916795	0.212604	1.19541	0.0895154	0.216481	1.19189	0.0875498	0.105342	1.22952	0.0884032	0.228847	1.22157	0.087946	0.231621
0.25	1.05416	0.10406	8.93732e-06	1.06742	0.103613	8.93732e-06	1.11077	0.108464	0.203236	1.14009	0.147635	0.00263112	1.13922	0.147447	0.00265399	1.10437	0.136016	0.0048346	1.07345	0.110249	0.193809	1.02672	0.102254	0.21289	1.03426	0.0998425	0.21678	1.00922	0.0978188	0.141665	1.06815	0.0986272	0.229168	1.06128	0.0981172	0.232017
0.26	0.939773	0.116053	8.94397e-06	0.950368	0.115538	8.94397e-06	0.986188	0.121054	0.213916	1.07899	0.16282	0.00290602	1.07801	0.162605	0.0029284	1.02643	0.149722	0.00530325	0.953407	0.122959	0.194092	0.910818	0.113983	0.213141	0.915683	0.111297	0.217042	0.873661	0.109232	0.175679	0.947819	0.109968	0.229426	0.941777	0.1094	0.232335
0.27	0.859252	0.129369	8.94929e-06	0.867511	0.128775	8.94929e-06	0.898092	0.135038	0.222456	1.04953	0.179464	0.00320749	1.04842	0.179219	0.00322932	0.98023	0.164707	0.00581335	0.869734	0.137071	0.194347	0.829736	0.126998	0.213367	0.83199	0.124008	0.217277	0.778186	0.121922	0.206166	0.861435	0.122554	0.229633	0.85602	0.12192	0.23259
0.28	0.807033	0.144158	8.95354e-06	0.813229	0.143475	8.95354e-06	0.840382	0.150575	0.22929	1.04668	0.197713	0.00353827	1.04541	0.197434	0.00355947	0.960472	0.181099	0.00636884	0.816191	0.152744	0.194582	0.777477	0.141445	0.213575	0.777188	0.138116	0.217493	0.716653	0.136036	0.232579	0.803432	0.136525	0.2298	0.79847	0.135819	0.232796
0.29	0.77881	0.160588	8.95693e-06	0.783166	0.159802	8.95693e-06	0.80834	0.167843	0.234767	1.06668	0.21773	0.00390132	1.06525	0.217413	0.00392183	0.963141	0.199036	0.006974	0.787981	0.170154	0.194806	0.749417	0.157484	0.213773	0.746647	0.15378	0.217697	0.683845	0.151737	0.254836	0.769468	0.152037	0.229935	0.764812	0.151252	0.232961
0.3	0.771291	0.178842	9.46391e-06	0.773989	0.177939	9.46391e-06	0.798362	0.187037	0.239165	1.10679	0.239691	0.00429993	1.10517	0.23933	0.00431964	0.985233	0.218669	0.0076335	0.78146	0.189498	0.195025	0.742043	0.175294	0.213967	0.736839	0.171174	0.217897	0.675447	0.169207	0.27315	0.756202	0.169265	0.230043	0.751725	0.168391	0.233095
0.31	0.593026	0.199128	0.215723	0.584211	0.19809	0.215723	0.807752	0.208376	0.242705	1.16508	0.263788	0.00473768	1.16325	0.263378	0.00475651	1.02455	0.240162	0.00835242	0.79392	0.210992	0.195246	0.752738	0.195074	0.214161	0.745119	0.190492	0.218096	0.688001	0.188647	0.287909	0.761112	0.1884	0.230131	0.756703	0.187427	0.233203
0.32	0.65409	0.22167	0.220627	0.649608	0.22048	0.220627	0.834558	0.2321	0.245564	1.24028	0.290231	0.00521851	1.23822	0.289767	0.00523633	1.07956	0.263697	0.00913628	0.823414	0.234878	0.195472	0.779609	0.217044	0.214359	0.76957	0.211947	0.218299	0.718836	0.210281	0.299583	0.782349	0.209656	0.230202	0.777909	0.208574	0.23329
0.33	0.727513	0.246722	0.220811	0.722407	0.245358	0.220811	0.877443	0.258477	0.247885	1.33166	0.319253	0.00574674	1.32933	0.318728	0.00576344	1.14926	0.28947	0.00999111	0.868618	0.261421	0.195708	0.821365	0.241445	0.214567	0.808868	0.235779	0.218511	0.765995	0.234358	0.308663	0.818624	0.233268	0.23026	0.814062	0.232064	0.233362
0.34	0.809234	0.274563	0.221012	0.803415	0.273	0.221012	0.935585	0.287804	0.249781	1.43894	0.351104	0.00632711	1.43631	0.35051	0.00634255	1.23306	0.317695	0.0109235	0.92873	0.290918	0.195959	0.877209	0.268548	0.214788	0.862181	0.262249	0.218736	0.828151	0.261152	0.315616	0.869117	0.259498	0.230308	0.864349	0.258159	0.23342
0.35	0.900171	0.305502	0.221235	0.893546	0.303714	0.221235	1.0086	0.320408	0.251343	1.56219	0.386059	0.00696484	1.55923	0.385389	0.00697886	1.33078	0.348607	0.0119405	1.00339	0.323694	0.19623	0.946761	0.298651	0.215025	0.929098	0.291649	0.218977	0.904538	0.290969	0.320869	0.93341	0.288635	0.230347	0.928357	0.287147	0.233468
0.36	1.00135	0.339881	0.221484	0.993813	0.337838	0.221484	1.09648	0.356655	0.252643	1.70184	0.42442	0.00766562	1.6985	0.423663	0.00767805	1.44251	0.382461	0.01305	1.0926	0.360114	0.196523	1.03	0.332083	0.215281	1.00956	0.324302	0.219237	0.99487	0.324149	0.324788	1.01143	0.321	0.23038	1.00602	0.319346	0.233508
0.37	1.11391	0.378079	0.22176	1.10534	0.375746	0.22176	1.19956	0.396946	0.253743	1.85859	0.466514	0.00843573	1.85484	0.465661	0.00844637	1.56864	0.419536	0.0142605	1.19673	0.400576	0.196843	1.12723	0.369209	0.215561	1.10383	0.360565	0.219521	1.09929	0.361066	0.327684	1.10317	0.356943	0.230661	1.09756	0.35511	0.233542
0.38	1.23911	0.420516	0.222067	1.22936	0.417853	0.222067	1.31847	0.441727	0.254688	2.03341	0.512699	0.00928205	2.02918	0.511737	0.00929069	1.70979	0.460134	0.0155811	1.3164	0.445523	0.197194	1.23902	0.410434	0.215869	1.21245	0.400831	0.219832	1.21832	0.402137	0.329807	1.20935	0.396851	0.230969	1.20352	0.394829	0.233571
0.39	1.37835	0.467654	0.222409	1.36728	0.464616	0.222409	1.45413	0.491489	0.255518	2.22749	0.563363	0.0102121	2.22274	0.562282	0.0102185	1.86678	0.504587	0.017022	1.45256	0.495444	0.197582	1.36622	0.456202	0.216207	1.33622	0.445537	0.220175	1.35281	0.447821	0.331361	1.33076	0.441156	0.231305	1.32464	0.438933	0.233596
0.4	1.53319	0.520003	0.222789	1.52062	0.516543	0.222789	1.60773	0.546777	0.256264	2.44228	0.618932	0.0112342	2.43695	0.617716	0.0112381	2.04065	0.553254	0.0185942	1.60638	0.550879	0.198009	1.50992	0.507005	0.216581	1.47619	0.495163	0.220553	1.50393	0.498627	0.332501	1.4684	0.490335	0.231674	1.46196	0.4879	0.233619
0.41	1.70534	0.578127	0.223212	1.69108	0.574189	0.223212	1.78071	0.608189	0.256954	2.67943	0.679867	0.0123574	2.67345	0.678501	0.0123584	2.23264	0.606525	0.0203095	1.77931	0.612422	0.198483	1.67145	0.563386	0.216994	1.63364	0.55024	0.22097	1.67311	0.555117	0.33335	1.62353	0.544915	0.23208	1.61673	0.542254	0.233639
0.42	1.89672	0.642647	0.223682	1.88054	0.638169	0.223682	1.97481	0.676388	0.257609	2.94086	0.746669	0.0135916	2.93415	0.745135	0.0135895	2.44417	0.664827	0.022181	1.97308	0.68073	0.199008	1.85239	0.625942	0.217451	1.81011	0.611354	0.221433	1.86209	0.617912	0.333997	1.79765	0.605475	0.232529	1.79045	0.602576	0.233659
0.43	2.10943	0.714247	0.224205	2.0911	0.70916	0.224205	2.19199	0.752099	0.258249	3.22867	0.819881	0.0149478	3.22115	0.818162	0.0149421	2.67686	0.728619	0.0242228	2.18963	0.756522	0.19959	2.05455	0.695332	0.217959	2.00736	0.679148	0.221946	2.07285	0.687695	0.334513	1.99248	0.672655	0.233026	1.98485	0.669502	0.233679
0.44	2.34581	0.793677	0.224787	2.32505	0.787903	0.224787	2.43453	0.836123	0.258889	3.54523	0.900093	0.0164378	3.53681	0.898167	0.0164283	2.93251	0.798402	0.0264504	2.43122	0.840592	0.200236	2.28001	0.772279	0.218522	2.22741	0.754329	0.222514	2.30769	0.76522	0.334947	2.21002	0.747157	0.233576	2.20138	0.743726	0.234231
0.45	2.60844	0.881764	0.225433	2.58493	0.875215	0.225433	2.70499	0.929337	0.259543	3.89316	0.987943	0.0180749	3.88373	0.985787	0.0180609	3.21315	0.874718	0.0288805	2.70038	0.933807	0.200954	2.53112	0.857577	0.219147	2.47255	0.837677	0.223146	2.56915	0.851315	0.335336	2.45251	0.829753	0.234186	2.44278	0.826009	0.234842
0.46	2.90017	0.97941	0.226153	2.87358	0.971989	0.226153	3.00624	1.0327	0.260227	4.27534	1.08412	0.0198733	4.26478	1.08171	0.0198544	3.52099	0.958152	0.0315313	2.99994	1.03712	0.201751	2.8105	0.952097	0.21984	2.74534	0.930044	0.223846	2.86012	0.946889	0.335709	2.72249	0.921289	0.234863	2.71155	0.917193	0.235519
0.47	3.22416	1.0876	0.226952	3.19408	1.0792	0.226952	3.34149	1.14727	0.26095	4.69491	1.18936	0.0218487	4.68311	1.18667	0.0218243	3.85848	1.04934	0.0344228	3.33306	1.15157	0.202637	3.12107	1.05679	0.220611	3.04864	1.03236	0.224624	3.18377	1.05294	0.336087	3.02279	1.02269	0.235614	3.01052	1.0182	0.236271
0.48	3.58388	1.20743	0.227841	3.54988	1.19793	0.227841	3.7143	1.27419	0.261726	5.15533	1.30448	0.0240182	5.14214	1.30147	0.0239877	4.2283	1.14896	0.0375764	3.70325	1.2783	0.203621	3.46611	1.1727	0.221466	3.38564	1.14566	0.225488	3.54366	1.17055	0.336485	3.35654	1.13498	0.236448	3.34282	1.13005	0.237105
0.49	3.98314	1.34006	0.228829	3.94474	1.32932	0.228829	4.12861	1.41472	0.262566	5.66036	1.43032	0.0264008	5.64562	1.42696	0.0263634	4.63337	1.25774	0.0410155	4.11439	1.41853	0.204715	3.8492	1.30096	0.222416	3.75985	1.27104	0.226447	3.94369	1.30092	0.336917	3.72724	1.25925	0.237373	3.71191	1.25383	0.238031
0.5	4.42616	1.48677	0.229927	4.38281	1.47465	0.229927	4.58878	1.5702	0.263482	6.2141	1.5678	0.0290167	6.19764	1.56406	0.0289717	5.07687	1.37649	0.0447658	4.57076	1.57361	0.20593	4.27433	1.44281	0.223472	4.17517	1.40971	0.227512	4.38818	1.44534	0.337394	4.13873	1.39671	0.238401	4.12165	1.39075	0.239058
0.51	4.91755	1.64894	0.231147	4.86865	1.63529	0.231147	5.09962	1.74211	0.264486	6.82098	1.7179	0.0318886	6.80262	1.71374	0.0318351	5.5623	1.50604	0.0488546	5.07709	1.74499	0.207279	4.74589	1.59958	0.224643	4.63589	1.563	0.228695	4.8819	1.6052	0.337927	4.59529	1.54866	0.239542	4.57626	1.54211	0.240199
0.52	5.4624	1.82808	0.232503	5.40726	1.8127	0.232503	5.66641	1.93202	0.26559	7.48584	1.88166	0.0350408	7.46537	1.87704	0.0349778	6.0934	1.64729	0.0533121	5.63854	1.93422	0.208778	5.26869	1.77271	0.225944	5.14673	1.73232	0.230008	5.43008	1.78204	0.338524	5.10158	1.71652	0.240808	5.08042	1.70931	0.241465
0.53	6.06625	2.02578	0.234008	6.00413	2.00849	0.234008	6.29492	2.14165	0.266809	8.21389	2.06019	0.0384999	8.19108	2.05506	0.0384264	6.67427	1.80122	0.0581708	6.26081	2.14299	0.210442	5.84803	1.96377	0.227388	5.71288	1.9192	0.231465	6.03844	1.97748	0.339196	5.66274	1.90181	0.242214	5.63923	1.89387	0.24287
0.54	6.73517	2.24376	0.23568	6.66524	2.22434	0.23568	6.99151	2.3728	0.268155	9.01075	2.25465	0.0422951	8.98536	2.24896	0.0422099	7.30932	1.96884	0.0634658	6.9501	2.37309	0.21229	6.48969	2.17442	0.22899	6.34	2.12529	0.233082	6.71328	2.19327	0.339953	6.28442	2.10616	0.243775	6.25832	2.09743	0.244429
0.55	7.4758	2.48386	0.237535	7.39712	2.46209	0.237535	7.76307	2.62741	0.269646	9.88251	2.46626	0.0464581	9.85425	2.45996	0.0463598	8.00334	2.15124	0.0692353	7.71319	2.62642	0.214341	7.20001	2.40644	0.230768	7.03431	2.35234	0.234876	7.46147	2.4313	0.340806	6.97276	2.33133	0.245507	6.94383	2.32174	0.246159
0.56	8.29533	2.74801	0.239595	8.2069	2.72363	0.239595	8.61713	2.90752	0.271297	10.8357	2.6963	0.0510231	10.8043	2.68933	0.0509103	8.76147	2.34957	0.0755205	8.55743	2.90499	0.216617	7.98589	2.66174	0.232741	7.80257	2.60223	0.236867	8.29048	2.69355	0.341768	7.7345	2.57917	0.247427	7.70244	2.56864	0.248078
0.57	9.2016	3.03826	0.24188	9.10229	3.01101	0.24188	9.56186	3.21527	0.273127	11.8772	2.94609	0.0560277	11.8423	2.93838	0.0558988	9.58926	2.56502	0.082366	9.49084	3.21091	0.219142	8.85482	2.9423	0.234928	8.65213	2.87692	0.239074	9.20845	2.9821	0.342851	8.57694	2.85166	0.249558	8.54145	2.8401	0.250207
0.58	10.2031	3.35674	0.244414	10.0917	3.32633	0.244414	10.6061	3.55289	0.275156	13.0147	3.21698	0.0615124	12.9759	3.20849	0.0613657	10.4927	2.79886	0.08982	10.522	3.54638	0.221941	9.81493	3.25023	0.237353	9.59099	3.17849	0.241521	10.2242	3.29915	0.34407	9.50801	3.15086	0.25192	9.46877	3.13819	0.252566
0.59	11.3089	3.70564	0.247224	11.184	3.67177	0.247224	11.7594	3.92267	0.277405	14.256	3.51038	0.0675212	14.213	3.50102	0.0673547	11.4781	3.05238	0.0979345	11.6604	3.91365	0.225044	10.875	3.58769	0.240041	10.6278	3.50911	0.244232	11.3473	3.64697	0.345442	10.5363	3.47894	0.254538	10.493	3.46507	0.255181
0.6	12.5289	4.08722	0.250338	12.3891	4.04957	0.250338	13.0319	4.32694	0.2799	15.6096	3.82767	0.0741017	15.562	3.81739	0.0739134	12.5523	3.32694	0.106765	12.9158	4.31502	0.228482	12.0445	3.95693	0.243018	11.7718	3.87099	0.247236	12.5879	4.02788	0.346984	11.6711	3.83811	0.257439	11.6232	3.82295	0.258077
0.61	13.8736	4.50375	0.253787	13.7172	4.462	0.253787	14.4346	4.76805	0.282665	17.0846	4.17026	0.0813054	17.0319	4.15899	0.0810929	13.7226	3.6239	0.116373	14.2991	4.75281	0.232289	13.3336	4.36023	0.246314	13.0331	4.26641	0.250562	13.9571	4.44422	0.348717	12.9223	4.23066	0.260651	12.8695	4.21411	0.261285
0.62	15.3543	4.95748	0.257605	15.1796	4.9113	0.257605	15.9792	5.24829	0.285729	18.6902	4.53952	0.0891878	18.632	4.52718	0.0889485	14.9966	3.94466	0.126822	15.8216	5.22927	0.236502	14.7531	4.79985	0.249962	14.4222	4.69765	0.254243	15.4667	4.89835	0.350661	14.3006	4.65886	0.264207	14.2425	4.64083	0.264835
0.63	16.9827	5.45061	0.26183	16.7878	5.39967	0.26183	17.6779	5.76987	0.289124	20.4366	4.93677	0.0978086	20.3723	4.92329	0.0975398	16.3827	4.29063	0.138182	17.4953	5.74658	0.241163	16.3145	5.27806	0.253998	15.9507	5.16696	0.258315	17.1289	5.39254	0.352841	15.8173	5.125	0.268141	15.7534	5.1054	0.268763
0.64	18.7715	5.98521	0.266501	18.5544	5.92916	0.266501	19.5438	6.33486	0.292883	22.3341	5.36326	0.107232	22.2631	5.34856	0.106931	17.8895	4.66318	0.150527	19.3329	6.30679	0.246315	18.0301	5.797	0.258459	17.6305	5.67653	0.262817	18.9571	5.92894	0.355284	17.4844	5.63127	0.272491	17.4142	5.61001	0.273106
0.65	20.7338	6.56317	0.271663	20.4923	6.5017	0.271663	21.5903	6.94508	0.297045	24.3934	5.8201	0.117527	24.3151	5.80412	0.11719	19.5259	5.06366	0.163937	21.3476	6.91172	0.252006	19.9127	6.35868	0.263388	19.4743	6.2284	0.267791	20.965	6.50952	0.358018	19.3147	6.17974	0.277298	19.2376	6.15675	0.277905
0.66	22.8832	7.18612	0.277363	22.615	7.11893	0.277363	23.8315	7.60205	0.301647	26.6256	6.30827	0.128768	26.5395	6.29095	0.128391	21.3016	5.49335	0.178497	23.5532	7.56288	0.258287	21.9757	6.9649	0.26883	21.4955	6.82442	0.273282	23.167	7.136	0.361074	21.3212	6.77229	0.282606	21.2368	6.7475	0.283203
0.67	25.2338	7.85533	0.283651	24.9365	7.78217	0.283651	26.2817	8.3069	0.306736	29.0422	6.82855	0.141032	28.9476	6.80983	0.140612	23.2264	5.95345	0.194297	25.9637	8.26139	0.265215	24.2328	7.61715	0.274832	23.7077	7.46617	0.27934	25.5777	7.80973	0.364488	23.5179	7.41055	0.288463	23.4255	7.38388	0.28905
0.68	27.7999	8.57166	0.290583	27.4709	8.49229	0.290583	28.9556	9.06024	0.312357	31.6547	7.38148	0.154405	31.5509	7.36131	0.153937	25.3106	6.44501	0.211434	28.5934	9.0079	0.272848	26.6985	8.31655	0.281449	26.1251	8.15485	0.286018	28.2123	8.53159	0.368297	25.9188	8.09576	0.294921	25.8179	8.06719	0.295496
0.69	30.5961	9.3354	0.298217	30.2328	9.24968	0.298217	31.8679	9.86207	0.318562	34.4748	7.96731	0.168973	34.3611	7.94564	0.168453	27.5648	6.96893	0.230009	31.4566	9.80245	0.281249	29.387	9.06372	0.288735	28.7621	8.8912	0.293373	31.0859	9.30192	0.372541	28.5385	8.82874	0.302036	28.4284	8.79824	0.302596
0.7	33.6367	10.1462	0.306614	33.2363	10.0541	0.306614	35.0329	10.7117	0.325405	37.5141	8.58593	0.184833	37.3897	8.56274	0.184255	29.9996	7.52589	0.250131	34.5676	10.6444	0.290486	32.3129	9.85871	0.296751	31.6333	9.67541	0.301465	34.2138	10.1204	0.377265	31.3914	9.60974	0.309865	31.2717	9.57731	0.31041
0.71	36.9358	11.003	0.315842	36.4957	10.9044	0.315842	38.4649	11.6075	0.332944	40.784	9.23686	0.202081	40.6482	9.21214	0.201442	32.6261	8.11632	0.271912	37.9401	11.5322	0.300631	35.4906	10.7009	0.305559	34.753	10.507	0.31036	37.6108	10.9859	0.382515	34.4921	10.4384	0.318473	34.3621	10.404	0.319
0.72	40.507	11.9038	0.32597	40.0243	11.7989	0.32597	42.1771	12.547	0.341243	44.2957	9.91917	0.220823	44.1476	9.89293	0.220116	35.4553	8.74036	0.295472	41.5873	12.4636	0.311759	38.9341	11.5887	0.315229	38.1353	11.3847	0.320124	41.2909	11.8963	0.388341	37.8547	11.3134	0.327926	37.7139	11.2773	0.328433
0.73	44.363	12.8458	0.337071	43.835	12.7349	0.337071	46.1819	13.5268	0.350368	48.0595	10.6314	0.241167	47.8985	10.6037	0.240386	38.4979	9.39778	0.320936	45.5214	13.4353	0.323947	42.6565	12.52	0.325829	41.7938	12.3064	0.330832	45.2676	12.8489	0.394798	41.4929	12.2329	0.338293	41.3408	12.195	0.338778
0.74	48.5154	13.8251	0.349221	47.9395	13.7085	0.349221	50.4903	14.5423	0.360388	52.0854	11.3717	0.263227	51.9106	11.3425	0.262364	41.7648	10.088	0.348435	49.7533	14.4427	0.337278	46.6703	13.4914	0.337435	45.7409	13.269	0.342557	49.5528	13.8394	0.401942	45.4195	13.1939	0.34965	45.2555	13.1544	0.350111
0.75	52.9742	14.8368	0.3625	52.3478	14.715	0.3625	55.1118	15.5879	0.371379	56.3822	12.1376	0.287118	56.1928	12.107	0.286168	45.2663	10.8099	0.378103	54.2923	15.4805	0.351837	50.9866	14.4985	0.350124	49.988	14.2685	0.355379	54.157	14.8628	0.409833	49.6459	14.1924	0.362073	49.4696	14.1515	0.362506
0.76	57.7477	15.875	0.37699	57.0684	15.7487	0.37699	60.0535	16.6568	0.383416	60.9575	12.9258	0.312963	60.7528	12.894	0.311918	49.0123	11.5619	0.410081	59.1457	16.5422	0.367711	55.6148	15.5361	0.363975	54.5451	15.2997	0.369379	59.0886	15.9129	0.418534	54.1824	15.2234	0.375641	53.9935	15.1813	0.376045
0.77	62.8421	16.9327	0.392775	62.1077	16.8027	0.392775	65.3206	17.7414	0.396581	65.8177	13.7329	0.340884	65.597	13.6999	0.339737	53.0118	12.342	0.444513	64.3188	17.6202	0.384989	60.5624	16.5977	0.379071	59.4201	16.3564	0.384641	64.3537	16.9826	0.42811	59.0371	16.2808	0.390438	58.8353	16.2378	0.390808
0.78	68.261	18.0022	0.409939	67.4698	17.8695	0.409939	70.9154	18.8332	0.410958	70.9676	14.5546	0.371008	70.7301	14.5207	0.369752	57.2732	13.1475	0.481546	69.814	18.7064	0.40376	65.8348	17.676	0.395496	64.6188	17.4316	0.401252	69.9558	18.0637	0.438627	64.2162	17.3576	0.406547	64.0013	17.3139	0.406881
0.79	74.0055	19.0749	0.428569	73.1558	18.9406	0.428569	76.8374	19.9229	0.426631	76.41	15.3863	0.403464	76.1551	15.3515	0.402089	61.8036	13.9753	0.521331	75.6313	19.7916	0.424115	71.4346	18.7628	0.413334	70.1446	18.5172	0.419297	75.8956	19.1474	0.450156	69.7234	18.4458	0.424053	69.4953	18.4018	0.424349
0.8	80.0737	20.1418	0.44875	79.1644	20.0069	0.44875	83.0831	21.0008	0.443689	82.146	16.2228	0.438379	81.873	16.1874	0.436877	66.609	14.8217	0.564019	81.7674	20.8663	0.446143	77.3618	19.8491	0.43267	75.9981	19.6043	0.438865	82.1704	20.2241	0.462767	75.5597	19.5367	0.443043	75.3183	19.4928	0.443297
0.81	86.4606	21.1933	0.470568	85.4909	21.0591	0.470568	89.6458	22.0571	0.462221	88.1743	17.0586	0.475882	87.8828	17.0228	0.474244	71.6938	15.6823	0.609765	88.2162	21.921	0.469934	83.6134	20.9256	0.45359	82.1768	20.6839	0.460042	88.7746	21.2843	0.47653	81.723	20.621	0.463604	81.4685	20.5776	0.463811
0.82	93.1583	22.2201	0.494106	92.128	22.088	0.494106	96.5156	23.0822	0.482316	94.4916	17.8879	0.5161	94.1811	17.8521	0.514318	77.0609	16.5525	0.658721	94.9684	22.9458	0.495573	90.1834	21.9827	0.476177	88.6756	21.7461	0.482915	95.6991	22.3181	0.491517	88.2083	21.6892	0.485819	87.9411	21.6466	0.485977
0.83	100.156	23.2131	0.519444	99.0651	23.0843	0.519444	103.68	24.0668	0.504064	101.092	18.705	0.55916	100.762	18.6693	0.557224	82.7114	17.427	0.711039	102.012	23.9319	0.523143	97.0627	23.0109	0.500512	95.486	22.7816	0.507568	102.932	23.3164	0.507799	95.0076	22.7316	0.509772	94.7281	22.6902	0.509877
0.84	107.44	24.1638	0.546661	106.289	24.0394	0.546661	111.123	25.0025	0.527552	107.968	19.504	0.605183	107.619	19.4687	0.603083	88.6444	18.3003	0.766868	109.332	24.8706	0.552725	104.239	24.0011	0.526675	102.596	23.7811	0.534083	110.457	24.2704	0.525444	102.11	23.739	0.535545	101.818	23.6992	0.535593
0.85	114.993	25.0645	0.57583	113.783	24.9458	0.57583	118.827	25.8821	0.552868	115.109	20.2793	0.654287	114.74	20.2446	0.652014	94.8571	19.1666	0.826353	116.911	25.7548	0.584393	111.698	24.9449	0.554741	109.993	24.7361	0.562538	118.257	25.1724	0.544521	109.501	24.7026	0.563214	109.198	24.6647	0.563203
0.86	122.798	25.909	0.607021	121.53	25.7968	0.607021	126.772	26.6997	0.580097	122.503	21.0254	0.706586	122.114	20.9917	0.704129	101.344	20.0202	0.889634	124.729	26.5783	0.618217	119.421	25.835	0.584781	117.658	25.6388	0.593006	126.313	26.0162	0.565095	117.164	25.6147	0.592854	116.851	25.5791	0.592779
0.87	130.833	26.692	0.640298	129.51	26.5872	0.640298	134.935	27.4508	0.609319	130.136	21.7376	0.762187	129.727	21.7051	0.759537	108.1	20.8552	0.956847	132.765	27.3366	0.654262	127.39	26.6651	0.616862	125.573	26.4829	0.625557	134.6	26.7968	0.587229	125.081	26.4687	0.624533	124.758	26.4355	0.624391
0.88	139.078	27.4101	0.67572	137.701	27.3132	0.67572	143.295	28.1328	0.640613	137.991	22.4117	0.821191	137.562	22.3806	0.818338	115.113	21.6658	1.02812	140.998	28.0268	0.692584	135.583	27.4308	0.651043	133.717	27.2635	0.660255	143.098	27.5109	0.610982	133.23	27.2595	0.658316	132.898	27.2289	0.658103
0.89	147.509	28.0615	0.713339	146.08	27.9729	0.713339	151.827	28.7446	0.674051	146.052	23.0442	0.883691	145.602	23.0147	0.880625	122.375	22.4468	1.10356	149.404	28.6475	0.733237	143.978	28.1289	0.687382	142.068	27.977	0.697157	151.78	28.1567	0.636409	141.589	27.9833	0.69426	141.25	27.9555	0.693973
0.9	156.104	28.6456	0.753203	154.626	28.5656	0.753203	160.509	29.2869	0.709701	154.299	23.6323	0.949772	153.83	23.6046	0.946483	129.872	23.1934	1.18329	157.96	29.1991	0.776265	152.551	28.758	0.725927	150.603	28.6217	0.736316	160.625	28.7344	0.663562	150.137	28.6381	0.732418	149.79	28.6131	0.732052
0.91	164.841	29.1636	0.795352	163.316	29.0921	0.795352	169.318	29.7616	0.747628	162.713	24.1742	1.01951	162.224	24.1485	1.01599	137.589	23.9011	1.2674	166.645	29.6834	0.821707	161.28	29.3181	0.766722	159.299	29.1973	0.777777	169.606	29.2452	0.692489	158.848	29.2237	0.772835	158.495	29.2015	0.772389
0.92	173.697	29.618	0.839821	172.127	29.5548	0.839821	178.231	30.172	0.787889	171.275	24.6691	1.09298	170.767	24.6453	1.08921	145.512	24.5665	1.35598	175.435	30.1033	0.869596	170.142	29.8109	0.809805	168.132	29.7051	0.821579	178.702	29.6921	0.723232	167.701	29.741	0.815554	167.343	29.7215	0.815022
0.93	182.652	30.0122	0.886639	181.04	29.9569	0.886639	187.229	30.5224	0.830535	179.965	25.1167	1.17023	179.437	25.095	1.16621	153.623	25.1867	1.4491	184.312	30.463	0.919958	179.114	30.2392	0.855206	177.081	30.1477	0.867756	187.891	30.0787	0.755832	176.672	30.1925	0.860606	176.31	30.1756	0.859986
0.94	191.686	30.3506	0.935831	190.035	30.3027	0.935831	196.292	30.818	0.875612	188.763	25.5179	1.25131	188.216	25.4982	1.24703	161.905	25.7598	1.54683	193.255	30.7673	0.972816	188.177	30.6071	0.902952	186.125	30.5288	0.916335	197.152	30.4098	0.790324	185.741	30.5818	0.908022	185.376	30.5673	0.907309
0.95	200.782	30.6382	0.987416	199.094	30.5971	0.987416	205.403	31.0642	0.923162	197.649	25.8741	1.33628	197.083	25.8564	1.33172	170.34	26.2848	1.64922	202.249	31.0216	1.02819	197.309	30.919	0.953064	195.243	30.853	0.967339	206.468	30.6905	0.826738	194.887	30.9135	0.957823	194.519	30.9012	0.957015
0.96	209.924	30.8801	1.04141	208.2	30.8452	1.04141	214.547	31.2667	0.973218	206.607	26.1872	1.42515	206.022	26.1715	1.42032	178.91	26.7613	1.7563	211.276	31.2315	1.08608	206.495	31.1805	1.00556	204.418	31.1254	1.02079	215.822	30.9264	0.865102	204.093	31.1925	1.01003	203.723	31.1823	1.00912
0.97	219.097	31.0819	1.09782	217.339	31.0524	1.09782	223.71	31.4312	1.02581	215.617	26.46	1.51797	215.013	26.4462	1.51284	187.597	27.19	1.8681	220.324	31.4027	1.1465	215.718	31.3969	1.06044	213.634	31.3515	1.07668	225.199	31.1228	0.905442	213.341	31.4245	1.06465	212.97	31.416	1.06364
0.98	228.29	31.2487	1.15665	226.5	31.2241	1.15665	232.88	31.5633	1.08096	224.665	26.6954	1.61474	224.043	26.6833	1.60932	196.384	27.5721	1.98464	229.382	31.5405	1.20946	224.964	31.5739	1.11773	222.875	31.5369	1.13505	234.586	31.2852	0.947779	222.617	31.615	1.1217	222.246	31.6081	1.12058
0.99	237.49	31.3857	1.21791	235.67	31.3652	1.21791	242.049	31.6679	1.1387	233.736	26.8966	1.71549	233.095	26.8861	1.70975	205.253	27.9097	2.10591	238.438	31.6502	1.27496	234.221	31.7168	1.17743	232.13	31.6871	1.19588	243.974	31.4187	0.992132	231.908	31.7695	1.18118	231.537	31.764	1.17995
1	246.691	31.4975	1.28161	244.841	31.4805	1.28161	251.207	31.75	1.19903	242.817	27.0669	1.82021	242.157	27.058	1.81415	214.189	28.2051	2.23193	247.486	31.7364	1.34299	243.478	31.831	1.23953	241.388	31.8074	1.25918	253.352	31.5277	1.03852	241.204	31.8934	1.2431	240.832	31.889	1.24175
1.01	255.883	31.5883	1.34773	254.004	31.5742	1.34773	260.349	31.8134	1.26197	251.895	27.2098	1.92891	251.216	27.2022	1.92251	223.177	28.4613	2.36266	256.517	31.8034	1.41355	252.728	31.921	1.30403	250.64	31.9025	1.32494	262.715	31.6167	1.08695	250.494	31.9916	1.30746	250.123	31.9881	1.30599
1.02	265.06	31.6618	1.41628	263.155	31.6502	1.41628	269.468	31.862	1.32752	260.96	27.3286	2.04158	260.262	27.3222	2.03484	232.203	28.6815	2.49808	265.527	31.8548	1.48663	261.962	31.9912	1.37094	259.878	31.9768	1.39317	272.054	31.689	1.13744	259.771	32.0684	1.37424	259.402	32.0656	1.37264
1.03	274.219	31.7213	1.48725	272.287	31.7117	1.48725	278.56	31.8987	1.3957	270.004	27.4263	2.15821	269.286	27.421	2.15113	241.254	28.869	2.63817	274.51	31.8939	1.56224	271.175	32.0453	1.44025	269.096	32.0343	1.46386	281.366	31.748	1.19001	269.03	32.1278	1.44346	268.661	32.1257	1.44173
1.04	283.354	31.7696	1.56063	281.396	31.7616	1.56063	287.622	31.9261	1.4665	279.018	27.5061	2.2788	278.28	27.5017	2.27135	250.319	29.0271	2.78288	283.464	31.9231	1.64036	280.362	32.0865	1.51195	278.289	32.0781	1.53701	290.646	31.7962	1.24466	278.263	32.1732	1.5151	277.896	32.1716	1.51323
1.05	292.463	31.8088	1.63643	290.479	31.8021	1.63643	296.651	31.9464	1.53992	287.996	27.5706	2.40333	287.238	27.567	2.39551	259.388	29.1593	2.93216	292.386	31.9448	1.72098	289.52	32.1175	1.58604	287.453	32.1112	1.6126	299.891	31.8359	1.3014	287.469	32.2075	1.58915	287.103	32.2063	1.58714
1.06	301.542	31.8409	1.71462	299.534	31.8353	1.71462	305.645	31.9612	1.61596	296.932	27.6223	2.53177	296.154	27.6194	2.52357	268.453	29.2689	3.08598	301.273	31.9607	1.80409	298.645	32.1406	1.6625	296.585	32.1359	1.69062	309.1	31.8688	1.36023	296.643	32.2332	1.66562	296.279	32.2323	1.66345
1.07	310.591	31.8675	1.79521	308.558	31.8627	1.79521	314.604	31.9719	1.69462	305.823	27.6634	2.66412	305.024	27.661	2.65553	277.505	29.3589	3.24426	310.124	31.9723	1.88969	307.736	32.1575	1.74133	305.683	32.1541	1.77108	318.269	31.8964	1.42118	305.783	32.2521	1.74448	305.421	32.2515	1.74216
1.08	319.607	31.8897	1.87819	317.55	31.8856	1.87819	323.525	31.9796	1.77589	314.664	27.6957	2.80034	313.843	27.6938	2.79135	286.539	29.4321	3.40697	318.938	31.9805	1.97776	316.79	32.1699	1.82252	314.745	32.1674	1.85395	327.399	31.9197	1.48424	314.887	32.266	1.82574	314.526	32.2655	1.82325
1.09	328.59	31.9085	1.96355	326.509	31.9048	1.96355	332.408	31.985	1.85976	323.452	27.7209	2.94043	322.609	27.7194	2.93102	295.548	29.4912	3.57402	327.714	31.9864	2.06829	325.807	32.1788	1.90606	323.77	32.177	1.93923	336.486	31.9398	1.54942	323.953	32.276	1.90937	323.595	32.2757	1.90671
1.1	337.538	31.9246	2.05127	335.433	31.9214	2.05127	341.252	31.9888	1.94624	332.185	27.7404	3.08434	331.319	27.7393	3.07451	304.529	29.5384	3.74537	336.452	31.9905	2.16127	334.785	32.1851	1.99194	332.756	32.1839	2.0269	345.532	31.9573	1.61673	332.982	32.2831	1.99538	332.626	32.2829	1.99254
1.11	346.451	31.9386	2.14135	344.323	31.9357	2.14135	350.058	31.9915	2.0353	340.861	27.7554	3.23207	339.973	27.7545	3.2218	313.477	29.5759	3.92095	345.151	31.9934	2.2567	343.725	32.1896	2.08014	341.704	32.1887	2.11696	354.535	31.9728	1.68617	341.972	32.2882	2.08375	341.618	32.288	2.08072
1.12	355.329	31.951	2.23379	353.177	31.9484	2.23379	358.825	31.9933	2.12694	349.48	27.7668	3.38357	348.568	27.7661	3.37285	322.389	29.6053	4.10068	353.812	31.9953	2.35455	352.625	32.1927	2.17067	350.612	32.1921	2.2094	363.494	31.9866	1.75775	350.922	32.2918	2.17447	350.57	32.2916	2.17124
1.13	364.171	31.9621	2.32856	361.996	31.9596	2.32856	367.553	31.9946	2.22115	358.04	27.7754	3.53884	357.104	27.7749	3.52766	331.264	29.6282	4.28451	362.433	31.9967	2.45483	361.486	32.1949	2.26351	359.481	32.1945	2.3042	372.41	31.999	1.83147	359.833	32.2942	2.26753	359.483	32.2941	2.26409
1.14	372.977	31.9721	2.42566	370.779	31.9699	2.42566	376.242	31.9955	2.31793	366.541	27.7819	3.69783	365.579	27.7815	3.68618	340.099	29.646	4.47237	371.015	31.9976	2.55751	370.307	32.1963	2.35864	368.31	32.1961	2.40135	381.283	32.0104	1.90734	368.704	32.2959	2.36293	368.356	32.2958	2.35926
1.15	381.747	31.9813	2.52509	379.526	31.9792	2.52509	384.891	31.996	2.41725	374.982	27.7867	3.86053	373.995	27.7864	3.84839	348.892	29.6596	4.66418	379.559	31.9982	2.66259	379.088	32.1973	2.45606	377.099	32.1972	2.50085	390.111	32.0209	1.98536	377.535	32.297	2.46064	377.189	32.297	2.45675
1.16	390.48	31.9898	2.62683	388.237	31.9878	2.62683	393.502	31.9965	2.51911	383.362	27.7902	4.02691	382.349	27.79	4.01427	357.643	29.6699	4.85989	388.063	31.9986	2.77006	387.83	32.198	2.55576	385.849	32.1979	2.60267	398.896	32.0307	2.06554	386.326	32.2978	2.56066	385.983	32.2978	2.55653
1.17	399.178	31.9976	2.73087	396.912	31.9957	2.73087	402.074	31.9968	2.6235	391.683	27.7928	4.19694	390.643	27.7926	4.18379	366.351	29.6777	5.05942	396.529	31.9988	2.8799	396.531	32.1985	2.65773	394.558	32.1984	2.70682	407.637	32.0398	2.14788	395.078	32.2983	2.66299	394.737	32.2983	2.6586
1.18	407.839	32.005	2.8372	405.551	32.0032	2.8372	410.607	31.997	2.73041	399.944	27.7947	4.3706	398.877	27.7945	4.35692	375.015	29.6835	5.26271	404.956	31.999	2.99211	405.194	32.1988	2.76196	403.229	32.1987	2.81328	416.335	32.0483	2.23238	403.79	32.2987	2.7676	403.451	32.2987	2.76295
1.19	416.463	32.0119	2.94582	414.153	32.0102	2.94582	419.102	31.9971	2.83982	408.145	27.796	4.54786	407.05	27.7959	4.53364	383.634	29.6879	5.46969	413.344	31.9991	3.10668	413.817	32.199	2.86843	411.86	32.1989	2.92203	424.988	32.0563	2.31905	412.462	32.2989	2.87449	412.125	32.2989	2.86956
1.2	425.052	32.0184	3.05671	422.72	32.0167	3.05671	427.558	31.9972	2.95172	416.287	27.797	4.72869	415.163	27.7969	4.71392	392.21	29.691	5.68029	421.694	31.9992	3.22358	422.401	32.1991	2.97714	420.451	32.1991	3.03307	433.598	32.0639	2.4079	421.095	32.2991	2.98364	420.76	32.2991	2.97843
1.21	433.604	32.0246	3.16987	431.25	32.023	3.16987	435.977	31.9973	3.06611	424.369	27.7977	4.91306	423.216	27.7976	4.89773	400.741	29.6934	5.89445	430.006	31.9993	3.34282	430.946	32.1992	3.08807	429.004	32.1992	3.14638	442.164	32.0711	2.49892	429.688	32.2992	3.09506	429.356	32.2992	3.08955
1.22	442.12	32.0304	3.28528	439.744	32.0289	3.28528	444.357	31.9974	3.18297	432.392	27.7982	5.10096	431.21	27.7981	5.08505	409.227	29.6951	6.11211	438.28	31.9993	3.46438	439.452	32.1992	3.20122	437.517	32.1992	3.26196	450.687	32.0779	2.59212	438.243	32.2992	3.20872	437.913	32.2992	3.20289
1.23	450.6	32.036	3.40293	448.202	32.0345	3.40293	452.699	31.9975	3.30229	440.357	27.7985	5.29236	439.144	27.7985	5.27585	417.669	29.6963	6.3332	446.517	31.9993	3.58825	447.919	32.1993	3.31658	445.992	32.1993	3.37979	459.166	32.0844	2.68749	446.759	32.2993	3.32462	446.431	32.2993	3.31847
1.24	459.044	32.0413	3.52282	456.624	32.0398	3.52282	461.003	31.9975	3.42406	448.264	27.7988	5.48723	447.02	27.7988	5.4701	426.066	29.6972	6.55766	454.715	31.9994	3.71443	456.348	32.1993	3.43414	454.428	32.1993	3.49987	467.602	32.0905	2.78506	455.235	32.2993	3.44275	454.91	32.2993	3.43625
1.25	467.452	32.0463	3.64494	465.01	32.0449	3.64494	469.27	31.9976	3.54827	456.113	27.7989	5.68554	454.838	27.7989	5.66779	434.42	29.6978	6.78542	462.876	31.9994	3.84289	464.738	32.1993	3.55388	462.826	32.1993	3.62218	475.995	32.0964	2.88481	463.674	32.2993	3.5631	463.351	32.2993	3.55624
1.26	475.824	32.0511	3.76927	473.361	32.0497	3.76927	477.499	31.9976	3.67491	463.904	27.7991	5.88727	462.597	27.7991	5.86888	442.729	29.6982	7.01643	470.999	31.9994	3.97363	473.09	32.1994	3.6758	471.185	32.1994	3.74671	484.345	32.1021	2.98675	472.073	32.2994	3.68565	471.753	32.2994	3.67842
1.27	484.16	32.0557	3.89581	481.675	32.0544	3.89581	485.692	31.9977	3.80396	471.638	27.7992	6.09239	470.299	27.7991	6.07335	450.995	29.6986	7.25061	479.086	31.9994	4.10665	481.404	32.1994	3.79988	479.506	32.1994	3.87346	492.651	32.1074	3.09089	480.435	32.2994	3.8104	480.117	32.2994	3.80278
1.28	492.46	32.0601	4.02455	489.954	32.0588	4.02455	493.847	31.9977	3.93541	479.316	27.7992	6.30089	477.944	27.7992	6.28117	459.217	29.6988	7.48792	487.135	31.9994	4.24192	489.68	32.1994	3.92612	487.789	32.1994	4.0024	500.915	32.1126	3.19722	488.758	32.2994	3.93733	488.443	32.2994	3.92931
1.29	500.725	32.0644	4.15547	498.198	32.0631	4.15547	501.965	31.9977	4.06925	486.937	27.7993	6.51273	485.531	27.7993	6.49233	467.396	29.6989	7.7283	495.148	31.9994	4.37944	497.918	32.1994	4.05451	496.035	32.1994	4.13354	509.137	32.1175	3.30574	497.044	32.2994	4.06645	496.73	32.2994	4.058
1.3	508.954	32.0684	4.28858	506.406	32.0672	4.28858	510.046	31.9978	4.20548	494.503	27.7993	6.72789	493.063	27.7993	6.70678	475.532	29.699	7.97167	503.124	31.9994	4.5192	506.119	32.1994	4.18504	504.242	32.1994	4.26685	517.315	32.1223	3.41647	505.291	32.2994	4.19773	504.981	32.2994	4.18884
1.31	517.148	32.0723	4.42385	514.579	32.0711	4.42385	518.091	31.9978	4.34407	502.013	27.7993	6.94635	500.539	27.7993	6.92452	483.625	29.6991	8.218	511.063	31.9994	4.66118	514.282	32.1994	4.31769	512.413	32.1994	4.40233	525.452	32.1268	3.52939	513.501	32.2994	4.33117	513.193	32.2994	4.32183
1.32	525.307	32.0761	4.56128	522.717	32.0749	4.56128	526.1	31.9979	4.48502	509.468	27.7993	7.16808	507.959	27.7993	7.14552	491.675	29.6992	8.46721	518.966	31.9995	4.80539	522.409	32.1994	4.45246	520.546	32.1994	4.53997	533.546	32.1312	3.64453	521.674	32.2994	4.46675	521.368	32.2994	4.45694
1.33	533.43	32.0797	4.70087	530.82	32.0785	4.70087	534.072	31.9979	4.62832	516.869	27.7994	7.39306	515.324	27.7994	7.36974	499.684	29.6992	8.71925	526.833	31.9995	4.9518	530.498	32.1994	4.58934	528.642	32.1994	4.67977	541.598	32.1354	3.76186	529.809	32.2994	4.60447	529.506	32.2994	4.59417
1.34	541.519	32.0831	4.84259	538.887	32.082	4.84259	542.008	31.9979	4.77396	524.215	27.7994	7.62126	522.634	27.7994	7.59717	507.65	29.6993	8.97407	534.663	31.9995	5.10041	538.55	32.1995	4.72832	536.701	32.1995	4.82169	549.609	32.1395	3.8814	537.908	32.2995	4.74432	537.607	32.2995	4.73351
1.35	549.572	32.0865	4.98645	546.92	32.0854	4.98645	549.908	31.998	4.92192	531.508	27.7994	7.85266	529.891	27.7994	7.82779	515.574	29.6993	9.23162	542.458	31.9995	5.25121	546.566	32.1995	4.86938	544.723	32.1995	4.96575	557.577	32.1434	4.00315	545.969	32.2995	4.88629	545.671	32.2995	4.87495
1.36	557.591	32.0897	5.13243	554.918	32.0887	5.13243	557.773	31.998	5.07219	538.747	27.7994	8.08724	537.093	27.7994	8.06156	523.458	29.6993	9.49183	550.218	31.9995	5.40419	554.545	32.1995	5.01253	552.708	32.1995	5.11192	565.505	32.1472	4.12711	553.994	32.2995	5.03037	553.699	32.2995	5.01848
1.37	565.575	32.0928	5.28053	562.881	32.0918	5.28053	565.602	31.998	5.22477	545.933	27.7994	8.32498	544.241	27.7994	8.29847	531.299	29.6993	9.75465	557.941	31.9995	5.55933	562.487	32.1995	5.15774	560.658	32.1995	5.26021	573.39	32.1508	4.25328	561.982	32.2995	5.17654	561.689	32.2995	5.16409
1.38	573.524	32.0958	5.43073	570.81	32.0948	5.43073	573.395	31.998	5.37964	553.066	27.7994	8.56585	551.337	27.7994	8.5385	539.1	29.6993	10.02	565.63	31.9995	5.71663	570.394	32.1995	5.30502	568.57	32.1995	5.41059	581.235	32.1543	4.38167	569.934	32.2995	5.32481	569.644	32.2995	5.31177
1.39	581.439	32.0987	5.58302	578.705	32.0978	5.58302	581.153	31.9981	5.5368	560.147	27.7994	8.80982	558.38	27.7994	8.78162	546.86	29.6993	10.2879	573.283	31.9995	5.87608	578.264	32.1995	5.45434	576.447	32.1995	5.56305	589.038	32.1577	4.51226	577.849	32.2995	5.47515	577.562	32.2995	5.46151
1.4	589.319	32.1015	5.7374	586.565	32.1006	5.7374	588.876	31.9981	5.69622	567.176	27.7994	9.05688	565.371	27.7994	9.0278	554.58	29.6994	10.5583	580.901	31.9995	6.03766	586.099	32.1995	5.60571	584.288	32.1995	5.7176	596.801	32.161	4.64508	585.729	32.2995	5.62757	585.444	32.2995	5.6133
1.41	597.165	32.1043	5.89386	594.391	32.1033	5.89386	596.565	31.9981	5.8579	574.154	27.7994	9.307	572.309	27.7994	9.27703	562.259	29.6994	10.831	588.484	31.9995	6.20138	593.898	32.1995	5.75911	592.093	32.1995	5.87421	604.523	32.1642	4.7801	593.572	32.2995	5.78204	593.29	32.2995	5.76713
1.42	604.977	32.1069	6.05239	602.183	32.106	6.05239	604.218	31.9981	6.02183	581.081	27.7994	9.56017	579.196	27.7994	9.52928	569.898	29.6994	11.1062	596.033	31.9995	6.36721	601.661	32.1995	5.91454	599.863	32.1995	6.03288	612.204	32.1673	4.91735	601.38	32.2995	5.93857	601.101	32.2995	5.92298
1.43	612.755	32.1094	6.21298	609.941	32.1085	6.21298	611.836	31.9982	6.188	587.956	27.7994	9.81635	586.032	27.7994	9.78453	577.498	29.6994	11.3836	603.547	31.9995	6.53515	609.389	32.1995	6.07197	607.597	32.1995	6.1936	619.845	32.1703	5.05681	609.152	32.2995	6.09714	608.876	32.2995	6.08086
1.44	620.499	32.1119	6.37561	617.666	32.111	6.37561	619.421	31.9982	6.3564	594.782	27.7995	10.0755	592.818	27.7995	10.0428	585.058	29.6994	11.6632	611.026	31.9995	6.7052	617.082	32.1995	6.23141	615.296	32.1995	6.35635	627.446	32.1731	5.19849	616.889	32.2995	6.25774	616.615	32.2995	6.24075
1.45	628.21	32.1143	6.54029	625.356	32.1134	6.54029	626.97	31.9982	6.52701	601.557	27.7995	10.3377	599.552	27.7995	10.3039	592.579	29.6994	11.9451	618.472	31.9995	6.87733	624.739	32.1995	6.39285	622.959	32.1995	6.52114	635.007	32.1759	5.34238	624.59	32.2995	6.42037	624.319	32.2995	6.40264
1.46	635.886	32.1166	6.707	633.014	32.1158	6.707	634.486	31.9982	6.69983	608.283	27.7995	10.6028	606.237	27.7995	10.568	600.061	29.6994	12.2292	625.883	31.9996	7.05154	632.362	32.1995	6.55628	630.588	32.1995	6.68794	642.528	32.1787	5.4885	632.257	32.2995	6.58501	631.989	32.2995	6.56652
1.47	643.53	32.1189	6.87574	640.637	32.118	6.87574	641.968	31.9983	6.87485	614.959	27.7995	10.8708	612.872	27.7995	10.8351	607.504	29.6994	12.5153	633.26	31.9996	7.22782	639.95	32.1995	6.72168	638.182	32.1995	6.85675	650.009	32.1813	5.63684	639.888	32.2995	6.75166	639.623	32.2995	6.73238
1.48	651.14	32.1211	7.04649	648.228	32.1203	7.04649	649.415	31.9983	7.05205	621.587	27.7995	11.1418	619.458	27.7995	11.105	614.908	29.6994	12.8036	640.604	31.9996	7.40616	647.504	32.1996	6.88905	645.741	32.1996	7.02756	657.451	32.1838	5.78739	647.485	32.2995	6.9203	647.222	32.2995	6.90022
1.49	658.716	32.1232	7.21924	655.785	32.1224	7.21924	656.829	31.9983	7.23143	628.166	27.7995	11.4156	625.995	27.7995	11.3778	622.275	29.6994	13.0938	647.914	31.9996	7.58655	655.022	32.1996	7.05838	653.266	32.1996	7.20036	664.853	32.1863	5.94017	655.047	32.2996	7.09092	654.787	32.2996	7.07001
1.5	666.26	32.1253	7.39399	663.31	32.1245	7.39399	664.21	31.9983	7.41298	634.696	27.7995	11.6923	632.484	27.7995	11.6534	629.603	29.6994	13.3861	655.19	31.9996	7.76899	662.507	32.1996	7.22966	660.756	32.1996	7.37514	672.217	32.1887	6.09517	662.574	32.2996	7.26353	662.318	32.2996	7.24177
1.51	673.77	32.1273	7.57074	670.801	32.1265	7.57074	671.557	31.9983	7.59667	641.179	27.7995	11.9718	638.924	27.7995	11.9319	636.893	29.6994	13.6802	662.433	31.9996	7.95346	669.958	32.1996	7.40288	668.212	32.1996	7.55189	679.541	32.1911	6.25238	670.068	32.2996	7.43811	669.814	32.2996	7.41546
1.52	681.248	32.1292	7.74946	678.26	32.1285	7.74946	678.871	31.9984	7.78252	647.615	27.7995	12.2542	645.316	27.7995	12.2131	644.146	29.6995	13.9763	669.643	31.9996	8.13995	677.374	32.1996	7.57803	675.635	32.1996	7.7306	686.827	32.1934	6.41182	677.527	32.2996	7.61464	677.276	32.2996	7.59109
1.53	688.693	32.1311	7.93015	685.686	32.1304	7.93015	686.152	31.9984	7.9705	654.003	27.7995	12.5394	651.661	27.7995	12.4972	651.361	29.6995	14.2742	676.82	31.9996	8.32845	684.757	32.1996	7.75511	683.023	32.1996	7.91126	694.074	32.1956	6.57348	684.952	32.2996	7.79313	684.704	32.2996	7.76865
1.54	696.106	32.133	8.1128	693.079	32.1322	8.1128	693.399	31.9984	8.1606	660.344	27.7995	12.8273	657.959	27.7995	12.784	658.539	29.6995	14.5739	683.965	31.9996	8.51896	692.106	32.1996	7.9341	690.378	32.1996	8.09386	701.283	32.1977	6.73736	692.343	32.2996	7.97355	692.098	32.2996	7.94812
1.55	703.486	32.1348	8.29741	700.441	32.134	8.29741	700.614	31.9984	8.35281	666.639	27.7995	13.118	664.21	27.7995	13.0735	665.68	29.6995	14.8754	691.076	31.9996	8.71147	699.422	32.1996	8.115	697.699	32.1996	8.2784	708.454	32.1998	6.90346	699.701	32.2996	8.15591	699.459	32.2996	8.1295
1.56	710.833	32.1365	8.48397	707.769	32.1358	8.48397	707.796	31.9984	8.54713	672.888	27.7995	13.4115	670.414	27.7995	13.3658	672.785	29.6995	15.1785	698.155	31.9996	8.90596	706.704	32.1996	8.2978	704.986	32.1996	8.46486	715.586	32.2019	7.07178	707.025	32.2996	8.3402	706.786	32.2996	8.31278
1.57	718.149	32.1382	8.67246	715.066	32.1375	8.67246	714.946	31.9984	8.74355	679.091	27.7995	13.7077	676.573	27.7995	13.6608	679.853	29.6995	15.4834	705.201	31.9996	9.10243	713.953	32.1996	8.48248	712.241	32.1996	8.65323	722.681	32.2039	7.24232	714.315	32.2996	8.5264	714.08	32.2996	8.49794
1.58	725.432	32.1399	8.86288	722.331	32.1392	8.86288	722.064	31.9985	8.94204	685.248	27.7995	14.0065	682.685	27.7995	13.9584	686.885	29.6995	15.7899	712.215	31.9996	9.30087	721.17	32.1996	8.66905	719.462	32.1996	8.84351	729.737	32.2058	7.41508	721.573	32.2996	8.71451	721.34	32.2996	8.68499
1.59	732.683	32.1415	9.05522	729.564	32.1408	9.05522	729.149	31.9985	9.14262	691.361	27.7995	14.3081	688.753	27.7995	14.2587	693.88	29.6995	16.098	719.198	31.9996	9.50127	728.353	32.1996	8.85749	726.651	32.1996	9.03569	736.757	32.2077	7.59006	728.797	32.2996	8.90451	728.568	32.2996	8.87391
1.6	739.903	32.1431	9.24947	736.765	32.1424	9.24947	736.202	31.9985	9.34525	697.428	27.7995	14.6123	694.775	27.7995	14.5617	700.84	29.6995	16.4076	726.148	31.9996	9.70362	735.503	32.1996	9.04779	733.806	32.1996	9.22975	743.739	32.2096	7.76726	735.988	32.2996	9.09641	735.762	32.2996	9.06469
1.61	747.091	32.1447	9.44562	743.935	32.144	9.44562	743.223	31.9985	9.54994	703.452	27.7995	14.9192	700.753	27.7995	14.8673	707.764	29.6995	16.7188	733.066	31.9996	9.90791	742.621	32.1996	9.23995	740.929	32.1996	9.42569	750.684	32.2114	7.94667	743.147	32.2996	9.29019	742.924	32.2996	9.25732
1.62	754.247	32.1462	9.64367	751.073	32.1455	9.64367	750.212	31.9985	9.75668	709.431	27.7995	15.2287	706.686	27.7995	15.1755	714.653	29.6995	17.0315	739.953	31.9996	10.1141	749.706	32.1996	9.43395	748.02	32.1996	9.6235	757.591	32.2131	8.12831	750.273	32.2996	9.48584	750.053	32.2996	9.45179
1.63	761.372	32.1476	9.84361	758.18	32.147	9.84361	757.17	31.9985	9.96545	715.366	27.7995	15.5408	712.575	27.7995	15.4862	721.507	29.6995	17.3456	746.808	31.9996	10.3223	756.76	32.1996	9.62979	755.078	32.1996	9.82317	764.462	32.2148	8.31216	757.366	32.2996	9.68335	757.15	32.2996	9.6481
1.64	768.466	32.1491	10.0454	765.255	32.1484	10.0454	764.096	31.9985	10.1762	721.257	27.7996	15.8555	718.42	27.7996	15.7996	728.326	29.6995	17.6611	753.631	31.9996	10.5323	763.78	32.1996	9.82746	762.104	32.1996	10.0247	771.297	32.2165	8.49823	764.428	32.2996	9.88272	764.214	32.2996	9.84624
1.65	775.528	32.1505	10.2491	772.3	32.1498	10.2491	770.991	31.9986	10.3891	727.106	27.7996	16.1728	724.222	27.7996	16.1155	735.11	29.6995	17.9779	760.424	31.9996	10.7443	770.769	32.1996	10.027	769.098	32.1996	10.228	778.095	32.2182	8.68651	771.457	32.2996	10.0839	771.247	32.2996	10.0462
1.66	782.559	32.1518	10.4547	779.313	32.1512	10.4547	777.855	31.9986	10.6039	732.912	27.7996	16.4926	729.981	27.7996	16.4339	741.859	29.6995	18.2961	767.185	31.9996	10.9582	777.727	32.1996	10.2283	776.06	32.1996	10.4332	784.856	32.2198	8.87701	778.454	32.2996	10.287	778.247	32.2996	10.248
1.67	789.56	32.1532	10.6621	786.296	32.1526	10.6621	784.687	31.9986	10.8207	738.675	27.7996	16.8149	735.697	27.7996	16.7548	748.574	29.6995	18.6156	773.916	31.9996	11.1739	784.652	32.1996	10.4314	782.99	32.1996	10.6403	791.582	32.2213	9.06972	785.419	32.2996	10.4919	785.215	32.2996	10.4515
1.68	796.53	32.1545	10.8713	793.248	32.1539	10.8713	791.489	31.9986	11.0395	744.396	27.7996	17.1398	741.37	27.7996	17.0782	755.255	29.6995	18.9364	780.615	31.9996	11.3916	791.546	32.1996	10.6363	789.889	32.1996	10.8491	798.271	32.2228	9.26464	792.352	32.2996	10.6986	792.152	32.2996	10.6569
1.69	803.469	32.1558	11.0824	800.169	32.1552	11.0824	798.26	31.9986	11.2603	750.075	27.7996	17.4671	747.002	27.7996	17.4041	761.902	29.6995	19.2584	787.284	31.9996	11.6111	798.408	32.1996	10.843	796.756	32.1996	11.0597	804.925	32.2243	9.46178	799.254	32.2996	10.9071	799.057	32.2996	10.864
1.7	810.377	32.157	11.2953	807.06	32.1564	11.2953	805	31.9986	11.483	755.712	27.7996	17.7969	752.591	27.7996	17.7324	768.515	29.6995	19.5815	793.923	31.9997	11.8324	805.239	32.1996	11.0514	803.592	32.1996	11.2722	811.543	32.2258	9.66113	806.124	32.2996	11.1174	805.931	32.2996	11.0729
1.71	817.255	32.1583	11.51	813.921	32.1577	11.51	811.71	31.9986	11.7077	761.308	27.7996	18.1292	758.139	27.7996	18.0632	775.094	29.6995	19.9059	800.531	31.9997	12.0557	812.039	32.1996	11.2617	810.397	32.1996	11.4864	818.126	32.2272	9.86269	812.963	32.2996	11.3295	812.773	32.2996	11.2836
1.72	824.103	32.1595	11.7266	820.751	32.1589	11.7266	818.389	31.9986	11.9344	766.863	27.7996	18.4639	763.646	27.7996	18.3963	781.64	29.6996	20.2313	807.108	31.9997	12.2807	818.808	32.1996	11.4737	817.171	32.1996	11.7024	824.673	32.2286	10.0665	819.771	32.2996	11.5434	819.585	32.2996	11.496
1.73	830.921	32.1606	11.9449	827.551	32.1601	11.9449	825.038	31.9987	12.163	772.377	27.7996	18.801	769.112	27.7996	18.7319	788.154	29.6996	20.5579	813.656	31.9997	12.5076	825.546	32.1997	11.6875	823.914	32.1997	11.9202	831.185	32.23	10.2724	826.547	32.2996	11.7591	826.365	32.2996	11.7102
1.74	837.708	32.1618	12.1651	834.322	32.1612	12.1651	831.657	31.9987	12.3935	777.851	27.7996	19.1405	774.538	27.7996	19.0699	794.634	29.6996	20.8855	820.174	31.9997	12.7364	832.254	32.1997	11.903	830.626	32.1997	12.1397	837.663	32.2313	10.4806	833.293	32.2997	11.9766	833.114	32.2997	11.9262
1.75	844.466	32.1629	12.387	841.062	32.1623	12.387	838.246	31.9987	12.6259	783.285	27.7996	19.4825	779.923	27.7996	19.4102	801.081	29.6996	21.2141	826.662	31.9997	12.9669	838.931	32.1997	12.1202	837.307	32.1997	12.361	844.106	32.2326	10.691	840.008	32.2997	12.1958	839.833	32.2997	12.1438
1.76	851.194	32.164	12.6107	847.773	32.1635	12.6107	844.805	31.9987	12.8603	788.679	27.7996	19.8267	785.268	27.7996	19.7529	807.496	29.6996	21.5437	833.12	31.9997	13.1993	845.577	32.1997	12.3392	843.958	32.1997	12.5841	850.514	32.2339	10.9036	846.693	32.2997	12.4168	846.521	32.2997	12.3632
1.77	857.892	32.1651	12.8362	854.454	32.1645	12.8362	851.335	31.9987	13.0966	794.033	27.7996	20.1734	790.573	27.7996	20.0978	813.878	29.6996	21.8743	839.548	31.9997	13.4335	852.193	32.1997	12.5599	850.579	32.1997	12.8089	856.887	32.2352	11.1184	853.347	32.2997	12.6395	853.179	32.2997	12.5843
1.78	864.561	32.1661	13.0635	861.106	32.1656	13.0635	857.835	31.9987	13.3347	799.348	27.7996	20.5223	795.839	27.7996	20.4452	820.228	29.6996	22.2058	845.947	31.9997	13.6695	858.779	32.1997	12.7824	857.169	32.1997	13.0354	863.227	32.2364	11.3354	859.97	32.2997	12.864	859.806	32.2997	12.8071
1.79	871.2	32.1672	13.2925	867.729	32.1666	13.2925	864.305	31.9987	13.5748	804.625	27.7996	20.8736	801.066	27.7996	20.7947	826.547	29.6996	22.5382	852.317	31.9997	13.9072	865.335	32.1997	13.0065	863.73	32.1997	13.2636	869.532	32.2376	11.5546	866.564	32.2997	13.0902	866.403	32.2997	13.0316
1.8	877.81	32.1682	13.5232	874.322	32.1677	13.5232	870.746	31.9987	13.8167	809.862	27.7996	21.2272	806.254	27.7996	21.1466	832.833	29.6996	22.8715	858.658	31.9997	14.1467	871.861	32.1997	13.2323	870.26	32.1997	13.4935	875.804	32.2388	11.776	873.127	32.2997	13.3181	872.97	32.2997	13.2578
1.81	884.391	32.1692	13.7558	880.886	32.1687	13.7558	877.159	31.9987	14.0605	815.061	27.7996	21.5831	811.404	27.7996	21.5008	839.088	29.6996	23.2056	864.97	31.9997	14.3881	878.357	32.1997	13.4599	876.761	32.1997	13.7252	882.042	32.2399	11.9996	879.661	32.2997	13.5478	879.508	32.2997	13.4857
1.82	890.943	32.1702	13.99	887.421	32.1697	13.99	883.542	31.9987	14.3061	820.222	27.7996	21.9412	816.515	27.7996	21.8571	845.311	29.6996	23.5406	871.252	31.9997	14.6311	884.824	32.1997	13.6891	883.232	32.1997	13.9586	888.246	32.2411	12.2253	886.165	32.2997	13.7791	886.015	32.2997	13.7152
1.83	897.466	32.1711	14.226	893.928	32.1706	14.226	889.896	31.9988	14.5536	825.346	27.7996	22.3016	821.588	27.7996	22.2157	851.503	29.6996	23.8763	877.506	31.9997	14.876	891.261	32.1997	13.92	889.673	32.1997	14.1936	894.417	32.2422	12.4533	892.639	32.2997	14.0122	892.493	32.2997	13.9464
1.84	903.96	32.1721	14.4637	900.406	32.1716	14.4637	896.221	31.9988	14.803	830.431	27.7996	22.6642	826.624	27.7996	22.5765	857.664	29.6996	24.2128	883.732	31.9997	15.1225	897.669	32.1997	14.1525	896.086	32.1997	14.4303	900.554	32.2433	12.6835	899.083	32.2997	14.2469	898.942	32.2997	14.1793
1.85	910.426	32.173	14.7031	906.855	32.1725	14.7031	902.518	31.9988	15.0541	835.48	27.7996	23.029	831.622	27.7996	22.9395	863.794	29.6996	24.55	889.928	31.9997	15.3708	904.048	32.1997	14.3868	902.469	32.1997	14.6687	906.659	32.2443	12.9158	905.499	32.2997	14.4834	905.361	32.2997	14.4138
1.86	916.863	32.1739	14.9442	913.275	32.1734	14.9442	908.786	31.9988	15.3071	840.491	27.7996	23.396	836.583	27.7996	23.3047	869.893	29.6996	24.8879	896.097	31.9997	15.6209	910.397	32.1997	14.6226	908.822	32.1997	14.9088	912.73	32.2454	13.1504	911.885	32.2997	14.7215	911.75	32.2997	14.65
1.87	923.271	32.1748	15.187	919.668	32.1743	15.187	915.026	31.9988	15.5619	845.466	27.7996	23.7652	841.507	27.7996	23.6721	875.962	29.6996	25.2264	902.237	31.9997	15.8727	916.718	32.1997	14.8602	915.147	32.1997	15.1505	918.769	32.2464	13.3871	918.241	32.2997	14.9613	918.111	32.2997	14.8878
1.88	929.652	32.1756	15.4315	926.032	32.1752	15.4315	921.237	31.9988	15.8185	850.404	27.7996	24.1366	846.395	27.7996	24.0416	882.001	29.6996	25.5657	908.349	31.9997	16.1261	923.01	32.1997	15.0993	921.443	32.1997	15.3938	924.775	32.2474	13.626	924.569	32.2997	15.2027	924.443	32.2997	15.1272
1.89	936.004	32.1765	15.6776	932.368	32.176	15.6776	927.421	31.9988	16.077	855.306	27.7996	24.5101	851.246	27.7996	24.4132	888.009	29.6996	25.9055	914.433	31.9997	16.3813	929.273	32.1997	15.3401	927.711	32.1997	15.6388	930.749	32.2484	13.8671	930.868	32.2997	15.4458	930.746	32.2997	15.3683
1.9	942.328	32.1773	15.9255	938.676	32.1769	15.9255	933.576	31.9988	16.3372	860.172	27.7996	24.8858	856.062	27.7996	24.7869	893.987	29.6996	26.2459	920.49	31.9997	16.6382	935.507	32.1997	15.5825	933.949	32.1997	15.8855	936.691	32.2494	14.1104	937.139	32.2997	15.6906	937.021	32.2997	15.6109
1.91	948.624	32.1782	16.175	944.956	32.1777	16.175	939.704	31.9988	16.5991	865.003	27.7996	25.2636	860.841	27.7996	25.1627	899.935	29.6996	26.5869	926.518	31.9997	16.8968	941.714	32.1997	15.8266	940.16	32.1997	16.1337	942.6	32.2504	14.3559	943.381	32.2997	15.9369	943.266	32.2997	15.8552
1.92	954.892	32.179	16.4262	951.208	32.1785	16.4262	945.804	31.9988	16.8629	869.798	27.7996	25.6435	865.585	27.7996	25.5406	905.854	29.6996	26.9285	932.519	31.9997	17.1571	947.891	32.1997	16.0722	946.342	32.1997	16.3836	948.478	32.2513	14.6035	949.594	32.2997	16.185	949.484	32.2997	16.1011
1.93	961.133	32.1798	16.679	957.433	32.1793	16.679	951.876	31.9988	17.1284	874.558	27.7996	26.0254	870.294	27.7996	25.9206	911.743	29.6996	27.2705	938.493	31.9997	17.419	954.041	32.1997	16.3195	952.496	32.1997	16.6351	954.323	32.2522	14.8534	955.779	32.2997	16.4346	955.673	32.2997	16.3485
1.94	967.346	32.1806	16.9335	963.631	32.1801	16.9335	957.921	31.9988	17.3957	879.283	27.7996	26.4095	874.968	27.7996	26.3026	917.603	29.6996	27.6131	944.439	31.9997	17.6826	960.163	32.1997	16.5683	958.621	32.1997	16.8881	960.137	32.2531	15.1053	961.936	32.2997	16.6859	961.834	32.2997	16.5975
1.95	973.531	32.1813	17.1896	969.8	32.1809	17.1896	963.938	31.9989	17.6647	883.973	27.7996	26.7956	879.607	27.7996	26.6867	923.434	29.6996	27.9561	950.358	31.9997	17.9479	966.257	32.1997	16.8188	964.719	32.1997	17.1428	965.92	32.254	15.3595	968.064	32.2997	16.9388	967.967	32.2997	16.8481
1.96	979.69	32.1821	17.4473	975.943	32.1816	17.4473	969.928	31.9989	17.9354	888.63	27.7996	27.1837	884.212	27.7996	27.0728	929.236	29.6996	28.2995	956.25	31.9997	18.2148	972.323	32.1997	17.0708	970.789	32.1997	17.3991	971.671	32.2549	15.6158	974.165	32.2997	17.1932	974.072	32.2997	17.1003
1.97	985.821	32.1828	17.7067	982.059	32.1824	17.7067	975.891	31.9989	18.2079	893.251	27.7996	27.5739	888.782	27.7996	27.4608	935.009	29.6996	28.6434	962.114	31.9997	18.4834	978.361	32.1997	17.3244	976.832	32.1997	17.6569	977.392	32.2557	15.8743	980.238	32.2997	17.4493	980.149	32.2997	17.354
1.98	991.924	32.1835	17.9677	988.147	32.1831	17.9677	981.827	31.9989	18.4821	897.84	27.7996	27.9661	893.319	27.7996	27.8509	940.753	29.6996	28.9877	967.952	31.9997	18.7536	984.372	32.1997	17.5795	982.846	32.1997	17.9163	983.081	32.2566	16.135	986.284	32.2997	17.707	986.198	32.2997	17.6093
1.99	998.001	32.1843	18.2303	994.208	32.1838	18.2303	987.736	31.9989	18.758	902.394	27.7996	28.3603	897.821	27.7996	28.243	946.469	29.6996	29.3324	973.764	31.9997	19.0254	990.355	32.1997	17.8362	988.834	32.1997	18.1773	988.739	32.2574	16.3978	992.301	32.2997	17.9662	992.22	32.2997	17.8661
2	1004.05	32.185	18.4944	1000.24	32.1845	18.4944	993.619	31.9989	19.0357	906.915	27.7996	28.7565	902.291	27.7996	28.637	952.156	29.6996	29.6774	979.548	31.9997	19.2989	996.311	32.1997	18.0945	994.794	32.1997	18.4398	994.367	32.2582	16.6628	998.292	32.2997	18.227	998.215	32.2997	18.1245
2.01	1010.07	32.1857	18.7602	1006.25	32.1852	18.7602	999.475	31.9989	19.315	911.403	27.7996	29.1546	906.727	27.7996	29.0329	957.815	29.6996	30.0227	985.307	31.9997	19.574	1002.24	32.1997	18.3543	1000.73	32.1997	18.7039	999.964	32.259	16.93	1004.25	32.2997	18.4894	1004.18	32.2997	18.3843
2.02	1016.07	32.1863	19.0276	1012.23	32.1859	19.0276	1005.3	31.9989	19.596	915.858	27.7997	29.5548	911.13	27.7996	29.4308	963.446	29.6996	30.3683	991.038	31.9997	19.8507	1008.14	32.1997	18.6157	1006.63	32.1997	18.9695	1005.53	32.2598	17.1993	1010.19	32.2997	18.7533	1010.12	32.2997	18.6457
2.03	1022.04	32.187	19.2966	1018.19	32.1866	19.2966	1011.11	31.9989	19.8787	920.28	27.7997	29.9568	915.501	27.7997	29.8306	969.05	29.6996	30.7142	996.744	31.9997	20.129	1014.02	32.1997	18.8786	1012.51	32.1997	19.2367	1011.07	32.2606	17.4707	1016.1	32.2997	19.0188	1016.04	32.2997	18.9087
2.04	1027.99	32.1877	19.5671	1024.12	32.1872	19.5671	1016.88	31.9989	20.1631	924.67	27.7997	30.3608	919.839	27.7997	30.2323	974.625	29.6996	31.0604	1002.42	31.9997	20.4088	1019.87	32.1997	19.143	1018.36	32.1997	19.5053	1016.57	32.2614	17.7443	1021.98	32.2997	19.2859	1021.92	32.2997	19.1731
2.05	1033.9	32.1883	19.8392	1030.02	32.1879	19.8392	1022.63	31.9989	20.4491	929.028	27.7997	30.7667	924.145	27.7997	30.6359	980.173	29.6996	31.4069	1008.08	31.9997	20.6903	1025.69	32.1997	19.4089	1024.19	32.1997	19.7755	1022.05	32.2621	18.0201	1027.84	32.2997	19.5544	1027.78	32.2997	19.439
2.06	1039.79	32.189	20.1128	1035.9	32.1885	20.1128	1028.36	31.9989	20.7368	933.354	27.7997	31.1744	928.418	27.7997	31.0414	985.694	29.6996	31.7535	1013.7	31.9997	20.9734	1031.48	32.1997	19.6763	1029.99	32.1997	20.0472	1027.5	32.2628	18.298	1033.66	32.2997	19.8246	1033.61	32.2997	19.7064
2.07	1045.66	32.1896	20.388	1041.75	32.1892	20.388	1034.06	31.9989	21.0261	937.648	27.7997	31.5841	932.66	27.7997	31.4487	991.188	29.6996	32.1004	1019.31	31.9997	21.258	1037.25	32.1997	19.9453	1035.76	32.1997	20.3204	1032.91	32.2636	18.578	1039.47	32.2997	20.0962	1039.42	32.2997	19.9753
2.08	1051.5	32.1902	20.6648	1047.57	32.1898	20.6648	1039.73	31.9989	21.3171	941.911	27.7997	31.9956	936.871	27.7997	31.8579	996.654	29.6997	32.4474	1024.88	31.9997	21.5442	1042.99	32.1997	20.2157	1041.51	32.1997	20.5951	1038.3	32.2643	18.8602	1045.24	32.2997	20.3693	1045.2	32.2997	20.2457
2.09	1057.31	32.1908	20.9431	1053.37	32.1904	20.9431	1045.38	31.9989	21.6097	946.142	27.7997	32.409	941.05	27.7997	32.2689	1002.09	29.6997	32.7946	1030.43	31.9997	21.8319	1048.71	32.1997	20.4876	1047.23	32.1997	20.8713	1043.66	32.265	19.1445	1050.99	32.2997	20.644	1050.95	32.2997	20.5175
2.1	1063.1	32.1914	21.2229	1059.14	32.191	21.2229	1051	31.9989	21.9039	950.343	27.7997	32.8243	945.199	27.7997	32.6818	1007.51	29.6997	33.1419	1035.96	31.9997	22.1212	1054.4	32.1997	20.761	1052.92	32.1997	21.149	1048.99	32.2657	19.431	1056.71	32.2997	20.9202	1056.68	32.2997	20.7908
2.11	1068.86	32.192	21.5043	1064.89	32.1916	21.5043	1056.59	31.999	22.1997	954.512	27.7997	33.2414	949.316	27.7997	33.0964	1012.89	29.6997	33.4894	1041.46	31.9997	22.4121	1060.06	32.1997	21.0359	1058.59	32.1997	21.4281	1054.29	32.2664	19.7196	1062.41	32.2997	21.1978	1062.38	32.2997	21.0655
2.12	1074.6	32.1926	21.7871	1070.61	32.1922	21.7871	1062.16	31.999	22.4972	958.652	27.7997	33.6602	953.403	27.7997	33.5129	1018.25	29.6997	33.837	1046.93	31.9997	22.7044	1065.7	32.1997	21.3122	1064.23	32.1997	21.7088	1059.56	32.267	20.0103	1068.08	32.2997	21.477	1068.06	32.2997	21.3418
2.13	1080.31	32.1932	22.0715	1076.31	32.1928	22.0715	1067.71	31.999	22.7963	962.76	27.7997	34.0809	957.46	27.7997	33.9311	1023.59	29.6997	34.1846	1052.38	31.9997	22.9983	1071.32	32.1997	21.5901	1069.85	32.1997	21.9908	1064.8	32.2677	20.3032	1073.73	32.2997	21.7576	1073.71	32.2997	21.6194
2.14	1085.99	32.1937	22.3574	1081.98	32.1933	22.3574	1073.23	31.999	23.0969	966.839	27.7997	34.5034	961.486	27.7997	34.3511	1028.89	29.6997	34.5323	1057.81	31.9997	23.2938	1076.9	32.1997	21.8693	1075.44	32.1997	22.2743	1070.02	32.2683	20.5982	1079.35	32.2997	22.0397	1079.33	32.2997	21.8985
2.15	1091.66	32.1943	22.6448	1087.63	32.1939	22.6448	1078.73	31.999	23.3992	970.888	27.7997	34.9277	965.482	27.7997	34.7728	1034.17	29.6997	34.8801	1063.21	31.9997	23.5907	1082.46	32.1997	22.15	1081	32.1997	22.5593	1075.2	32.269	20.8953	1084.94	32.2997	22.3233	1084.93	32.2997	22.179
2.16	1097.29	32.1948	22.9337	1093.25	32.1944	22.9337	1084.2	31.999	23.703	974.907	27.7997	35.3537	969.449	27.7997	35.1963	1039.43	29.6997	35.2279	1068.58	31.9997	23.8892	1088	32.1997	22.4322	1086.54	32.1997	22.8457	1080.36	32.2696	21.1945	1090.51	32.2997	22.6084	1090.5	32.2997	22.4609
2.17	1102.9	32.1954	23.224	1098.84	32.195	23.224	1089.64	31.999	24.0084	978.897	27.7997	35.7815	973.387	27.7997	35.6215	1044.66	29.6997	35.5757	1073.93	31.9997	24.1891	1093.51	32.1997	22.7158	1092.06	32.1997	23.1336	1085.49	32.2702	21.4959	1096.05	32.2997	22.8949	1096.05	32.2997	22.7443
2.18	1108.49	32.1959	23.5159	1104.41	32.1955	23.5159	1095.06	31.999	24.3153	982.857	27.7997	36.211	977.295	27.7997	36.0484	1049.86	29.6997	35.9235	1079.26	31.9997	24.4906	1099	32.1997	23.0008	1097.55	32.1997	23.4228	1090.59	32.2708	21.7994	1101.57	32.2997	23.1828	1101.57	32.2997	23.029
2.19	1114.05	32.1964	23.8092	1109.96	32.196	23.8092	1100.46	31.999	24.6238	986.788	27.7997	36.6422	981.174	27.7997	36.477	1055.04	29.6997	36.2713	1084.56	31.9997	24.7935	1104.46	32.1997	23.2873	1103.01	32.1997	23.7135	1095.66	32.2714	22.105	1107.06	32.2997	23.4722	1107.07	32.2997	23.3151
2.2	1119.59	32.1969	24.104	1115.48	32.1966	24.104	1105.83	31.999	24.9339	990.691	27.7997	37.0752	985.024	27.7997	36.9073	1060.19	29.6997	36.6191	1089.84	31.9997	25.0979	1109.89	32.1997	23.5751	1108.45	32.1997	24.0056	1100.71	32.272	22.4127	1112.53	32.2997	23.763	1112.54	32.2997	23.6027
2.21	1125.1	32.1975	24.4002	1120.98	32.1971	24.4002	1111.18	31.999	25.2455	994.565	27.7997	37.5098	988.846	27.7997	37.3393	1065.32	29.6997	36.9668	1095.09	31.9997	25.4038	1115.31	32.1997	23.8644	1113.87	32.1997	24.2991	1105.73	32.2726	22.7225	1117.97	32.2997	24.0553	1117.99	32.2997	23.8916
2.22	1130.58	32.198	24.6979	1126.46	32.1976	24.6979	1116.5	31.999	25.5586	998.411	27.7997	37.9462	992.639	27.7997	37.773	1070.42	29.6997	37.3144	1100.32	31.9997	25.7112	1120.69	32.1997	24.1551	1119.26	32.1997	24.594	1110.72	32.2732	23.0344	1123.39	32.2997	24.349	1123.41	32.2997	24.1819
2.23	1136.05	32.1984	24.9971	1131.91	32.1981	24.9971	1121.8	31.999	25.8733	1002.23	27.7997	38.3842	996.404	27.7997	38.2083	1075.5	29.6997	37.6619	1105.53	31.9998	26.02	1126.05	32.1997	24.4472	1124.62	32.1997	24.8903	1115.68	32.2738	23.3484	1128.78	32.2997	24.6441	1128.81	32.2997	24.4736
2.24	1141.49	32.1989	25.2976	1137.33	32.1986	25.2976	1127.08	31.999	26.1895	1006.02	27.7997	38.8238	1000.14	27.7997	38.6452	1080.56	29.6997	38.0094	1110.71	31.9998	26.3302	1131.39	32.1997	24.7406	1129.96	32.1997	25.188	1120.62	32.2743	23.6645	1134.15	32.2997	24.9406	1134.18	32.2997	24.7667
2.25	1146.9	32.1994	25.5996	1142.73	32.199	25.5996	1132.33	31.999	26.5072	1009.78	27.7997	39.2652	1003.85	27.7997	39.0838	1085.58	29.6997	38.3567	1115.86	31.9998	26.642	1136.7	32.1997	25.0355	1135.28	32.1997	25.487	1125.53	32.2749	23.9827	1139.49	32.2997	25.2385	1139.53	32.2997	25.0611
2.26	1152.29	32.1999	25.9031	1148.11	32.1995	25.9031	1137.56	31.999	26.8264	1013.51	27.7997	39.7081	1007.53	27.7997	39.524	1090.59	29.6997	38.7039	1121	31.9998	26.9551	1141.99	32.1997	25.3317	1140.57	32.1997	25.7874	1130.41	32.2754	24.303	1144.81	32.2997	25.5378	1144.86	32.2997	25.3568
2.27	1157.66	32.2004	26.208	1153.46	32.2	26.208	1142.76	31.999	27.1471	1017.22	27.7997	40.1527	1011.19	27.7997	39.9658	1095.57	29.6997	39.0509	1126.11	31.9998	27.2697	1147.26	32.1998	25.6293	1145.84	32.1998	26.0892	1135.26	32.276	24.6254	1150.11	32.2997	25.8385	1150.16	32.2997	25.6539
2.28	1163	32.2008	26.5142	1158.79	32.2005	26.5142	1147.94	31.999	27.4693	1020.9	27.7997	40.5989	1014.81	27.7997	40.4091	1100.52	29.6997	39.3978	1131.2	31.9998	27.5858	1152.5	32.1998	25.9283	1151.09	32.1998	26.3924	1140.09	32.2765	24.9499	1155.38	32.2998	26.1406	1155.43	32.2998	25.9524
2.29	1168.32	32.2013	26.8219	1164.1	32.2009	26.8219	1153.1	31.999	27.7929	1024.55	27.7997	41.0468	1018.41	27.7997	40.8541	1105.46	29.6997	39.7445	1136.26	31.9998	27.9032	1157.72	32.1998	26.2286	1156.31	32.1998	26.6969	1144.9	32.277	25.2765	1160.62	32.2998	26.4441	1160.69	32.2998	26.2522
2.3	1173.62	32.2017	27.131	1169.38	32.2014	27.131	1158.23	31.999	28.1181	1028.18	27.7997	41.4962	1021.99	27.7997	41.3006	1110.36	29.6997	40.091	1141.3	31.9998	28.2221	1162.91	32.1998	26.5303	1161.5	32.1998	27.0027	1149.67	32.2775	25.6051	1165.85	32.2998	26.7489	1165.91	32.2998	26.5533
2.31	1178.89	32.2022	27.4415	1174.64	32.2018	27.4415	1163.34	31.9991	28.4447	1031.78	27.7997	41.9471	1025.54	27.7997	41.7487	1115.25	29.6997	40.4373	1146.32	31.9998	28.5423	1168.08	32.1998	26.8333	1166.68	32.1998	27.3099	1154.42	32.278	25.9359	1171.05	32.2998	27.0551	1171.12	32.2998	26.8557
2.32	1184.14	32.2026	27.7534	1179.88	32.2022	27.7534	1168.43	31.9991	28.7728	1035.35	27.7997	42.3997	1029.06	27.7997	42.1984	1120.11	29.6997	40.7834	1151.31	31.9998	28.864	1173.23	32.1998	27.1377	1171.83	32.1998	27.6184	1159.15	32.2785	26.2687	1176.22	32.2998	27.3627	1176.3	32.2998	27.1594
2.33	1189.37	32.203	28.0666	1185.09	32.2027	28.0666	1173.49	31.9991	29.1023	1038.9	27.7997	42.8538	1032.55	27.7997	42.6495	1124.94	29.6997	41.1293	1156.29	31.9998	29.1871	1178.35	32.1998	27.4434	1176.95	32.1998	27.9282	1163.84	32.279	26.6036	1181.37	32.2998	27.6716	1181.46	32.2998	27.4645
2.34	1194.57	32.2035	28.3813	1190.28	32.2031	28.3813	1178.54	31.9991	29.4333	1042.42	27.7997	43.3095	1036.02	27.7997	43.1022	1129.76	29.6997	41.4749	1161.23	31.9998	29.5115	1183.45	32.1998	27.7505	1182.06	32.1998	28.2394	1168.51	32.2795	26.9405	1186.5	32.2998	27.9819	1186.59	32.2998	27.7708
2.35	1199.75	32.2039	28.6973	1195.44	32.2035	28.6973	1183.55	31.9991	29.7657	1045.91	27.7997	43.7666	1039.46	27.7997	43.5564	1134.55	29.6997	41.8202	1166.16	31.9998	29.8373	1188.52	32.1998	28.0588	1187.14	32.1998	28.5518	1173.16	32.28	27.2796	1191.61	32.2998	28.2935	1191.7	32.2998	28.0785
2.36	1204.9	32.2043	29.0146	1200.59	32.2039	29.0146	1188.55	31.9991	30.0995	1049.38	27.7997	44.2254	1042.88	27.7997	44.0121	1139.31	29.6997	42.1653	1171.06	31.9998	30.1646	1193.58	32.1998	28.3685	1192.19	32.1998	28.8656	1177.78	32.2805	27.6207	1196.69	32.2998	28.6064	1196.79	32.2998	28.3874
2.37	1210.04	32.2047	29.3334	1205.71	32.2044	29.3334	1193.52	31.9991	30.4348	1052.83	27.7997	44.6856	1046.27	27.7997	44.4693	1144.06	29.6997	42.5101	1175.95	31.9998	30.4931	1198.61	32.1998	28.6795	1197.23	32.1998	29.1806	1182.38	32.2809	27.9638	1201.75	32.2998	28.9207	1201.85	32.2998	28.6977
2.38	1215.15	32.2051	29.6535	1210.81	32.2048	29.6535	1198.47	31.9991	30.7715	1056.24	27.7997	45.1473	1049.64	27.7997	44.9279	1148.78	29.6997	42.8545	1180.8	31.9998	30.8231	1203.61	32.1998	28.9918	1202.24	32.1998	29.497	1186.95	32.2814	28.3091	1206.78	32.2998	29.2363	1206.89	32.2998	29.0091
2.39	1220.24	32.2055	29.9749	1215.88	32.2052	29.9749	1203.4	31.9991	31.1096	1059.64	27.7997	45.6105	1052.98	27.7997	45.3881	1153.48	29.6997	43.1987	1185.64	31.9998	31.1544	1208.6	32.1998	29.3053	1207.22	32.1998	29.8146	1191.49	32.2819	28.6563	1211.8	32.2998	29.5532	1211.91	32.2998	29.3219
2.4	1225.3	32.2059	30.2977	1220.93	32.2056	30.2977	1208.31	31.9991	31.4492	1063.01	27.7997	46.0752	1056.3	27.7997	45.8496	1158.15	29.6997	43.5426	1190.46	31.9998	31.487	1213.56	32.1998	29.6202	1212.19	32.1998	30.1336	1196.01	32.2823	29.0057	1216.79	32.2998	29.8714	1216.91	32.2998	29.6359
2.41	1230.35	32.2063	30.6218	1225.97	32.2059	30.6218	1213.19	31.9991	31.7901	1066.35	27.7997	46.5414	1059.59	27.7997	46.3127	1162.8	29.6997	43.8861	1195.25	31.9998	31.821	1218.5	32.1998	29.9364	1217.13	32.1998	30.4538	1200.51	32.2827	29.357	1221.75	32.2998	30.191	1221.88	32.2998	29.9512
2.42	1235.37	32.2067	30.9472	1230.97	32.2063	30.9472	1218.05	31.9991	32.1324	1069.67	27.7997	47.009	1062.86	27.7997	46.7771	1167.43	29.6997	44.2292	1200.02	31.9998	32.1564	1223.41	32.1998	30.2538	1222.05	32.1998	30.7752	1204.98	32.2832	29.7105	1226.7	32.2998	30.5118	1226.83	32.2998	30.2678
2.43	1240.37	32.207	31.274	1235.96	32.2067	31.274	1222.89	31.9991	32.4761	1072.96	27.7997	47.478	1066.1	27.7997	47.243	1172.04	29.6997	44.572	1204.77	31.9998	32.493	1228.31	32.1998	30.5726	1226.95	32.1998	31.098	1209.42	32.2836	30.0659	1231.62	32.2998	30.8339	1231.76	32.2998	30.5856
2.44	1245.34	32.2074	31.602	1240.92	32.2071	31.602	1227.71	31.9991	32.8212	1076.24	27.7997	47.9485	1069.32	27.7997	47.7103	1176.63	29.6997	44.9145	1209.5	31.9998	32.831	1233.18	32.1998	30.8926	1231.82	32.1998	31.4219	1213.84	32.284	30.4234	1236.52	32.2998	31.1573	1236.66	32.2998	30.9046
2.45	1250.3	32.2078	31.9314	1245.87	32.2075	31.9314	1232.51	31.9991	33.1676	1079.48	27.7997	48.4205	1072.52	27.7997	48.179	1181.19	29.6997	45.2565	1214.2	31.9998	33.1704	1238.03	32.1998	31.2138	1236.67	32.1998	31.7472	1218.24	32.2845	30.783	1241.4	32.2998	31.482	1241.55	32.2998	31.2249
2.46	1255.23	32.2081	32.2621	1250.79	32.2078	32.2621	1237.28	31.9991	33.5154	1082.71	27.7997	48.8938	1075.69	27.7997	48.6491	1185.73	29.6997	45.5982	1218.88	31.9998	33.511	1242.85	32.1998	31.5363	1241.51	32.1998	32.0736	1222.61	32.2849	31.1446	1246.25	32.2998	31.808	1246.41	32.2998	31.5463
2.47	1260.14	32.2085	32.5941	1255.68	32.2082	32.5941	1242.03	31.9991	33.8646	1085.91	27.7997	49.3685	1078.84	27.7997	49.1206	1190.25	29.6997	45.9395	1223.55	31.9998	33.8529	1247.66	32.1998	31.8601	1246.31	32.1998	32.4014	1226.96	32.2853	31.5082	1251.08	32.2998	32.1352	1251.24	32.2998	31.8691
2.48	1265.03	32.2089	32.9274	1260.56	32.2085	32.9274	1246.76	31.9991	34.2152	1089.08	27.7997	49.8447	1081.96	27.7997	49.5934	1194.75	29.6997	46.2803	1228.19	31.9998	34.1962	1252.44	32.1998	32.1851	1251.1	32.1998	32.7303	1231.29	32.2857	31.8738	1255.89	32.2998	32.4637	1256.06	32.2998	32.193
2.49	1269.9	32.2092	33.262	1265.41	32.2089	33.262	1251.47	31.9991	34.567	1092.23	27.7997	50.3222	1085.06	27.7997	50.0676	1199.23	29.6997	46.6207	1232.81	31.9998	34.5407	1257.2	32.1998	32.5114	1255.87	32.1998	33.0605	1235.59	32.2861	32.2415	1260.68	32.2998	32.7935	1260.86	32.2998	32.5181
2.5	1274.74	32.2096	33.5979	1270.25	32.2092	33.5979	1256.16	31.9991	34.9203	1095.36	27.7997	50.8011	1088.14	27.7997	50.5432	1203.68	29.6997	46.9607	1237.41	31.9998	34.8866	1261.94	32.1998	32.8389	1260.61	32.1998	33.3918	1239.86	32.2865	32.6112	1265.45	32.2998	33.1245	1265.63	32.2998	32.8445
2.51	1279.56	32.2099	33.935	1275.06	32.2096	33.935	1260.83	31.9991	35.2748	1098.47	27.7997	51.2813	1091.2	27.7997	51.0201	1208.12	29.6997	47.3003	1241.98	31.9998	35.2337	1266.66	32.1998	33.1676	1265.33	32.1998	33.7244	1244.12	32.2869	32.9829	1270.2	32.2998	33.4567	1270.38	32.2998	33.172
2.52	1284.37	32.2102	34.2734	1279.85	32.2099	34.2734	1265.48	31.9991	35.6307	1101.56	27.7997	51.763	1094.23	27.7997	51.4983	1212.53	29.6997	47.6393	1246.54	31.9998	35.5821	1271.36	32.1998	33.4975	1270.03	32.1998	34.0583	1248.35	32.2873	33.3566	1274.92	32.2998	33.7902	1275.11	32.2998	33.5007
2.53	1289.15	32.2106	34.6131	1284.62	32.2103	34.6131	1270.1	31.9991	35.9879	1104.62	27.7997	52.2459	1097.24	27.7997	51.9778	1216.92	29.6997	47.978	1251.08	31.9998	35.9317	1276.03	32.1998	33.8287	1274.71	32.1998	34.3933	1252.55	32.2876	33.7324	1279.62	32.2998	34.125	1279.82	32.2998	33.8306
2.54	1293.91	32.2109	34.954	1289.37	32.2106	34.954	1274.7	31.9991	36.3464	1107.66	27.7997	52.7302	1100.23	27.7997	52.4587	1221.29	29.6997	48.3161	1255.59	31.9998	36.2827	1280.69	32.1998	34.1611	1279.37	32.1998	34.7295	1256.74	32.288	34.1101	1284.3	32.2998	34.4609	1284.5	32.2998	34.1617
2.55	1298.65	32.2112	35.2962	1294.09	32.2109	35.2962	1279.29	31.9991	36.7062	1110.67	27.7997	53.2158	1103.19	27.7997	52.9409	1225.64	29.6997	48.6538	1260.09	31.9998	36.6349	1285.32	32.1998	34.4946	1284	32.1998	35.0669	1260.9	32.2884	34.4899	1288.96	32.2998	34.7981	1289.17	32.2998	34.494
2.56	1303.37	32.2116	35.6397	1298.8	32.2112	35.6397	1283.85	31.9991	37.0673	1113.67	27.7997	53.7027	1106.14	27.7997	53.4243	1229.97	29.6997	48.9909	1264.56	31.9998	36.9883	1289.93	32.1998	34.8294	1288.62	32.1998	35.4054	1265.03	32.2888	34.8717	1293.6	32.2998	35.1365	1293.81	32.2998	34.8274
2.57	1308.06	32.2119	35.9844	1303.49	32.2116	35.9844	1288.39	31.9991	37.4298	1116.64	27.7997	54.191	1109.06	27.7997	53.909	1234.28	29.6997	49.3276	1269.01	31.9998	37.343	1294.52	32.1998	35.1654	1293.21	32.1998	35.7452	1269.15	32.2891	35.2554	1298.22	32.2998	35.4762	1298.44	32.2998	35.162
2.58	1312.74	32.2122	36.3303	1308.15	32.2119	36.3303	1292.91	31.9991	37.7935	1119.59	27.7997	54.6805	1111.96	27.7997	54.395	1238.56	29.6997	49.6638	1273.45	31.9998	37.699	1299.09	32.1998	35.5026	1297.79	32.1998	36.0861	1273.24	32.2895	35.6412	1302.81	32.2998	35.817	1303.04	32.2998	35.4978
2.59	1317.39	32.2125	36.6774	1312.79	32.2122	36.6774	1297.41	31.9992	38.1585	1122.52	27.7997	55.1713	1114.84	27.7997	54.8823	1242.83	29.6997	49.9994	1277.86	31.9998	38.0561	1303.64	32.1998	35.8409	1302.34	32.1998	36.4282	1277.31	32.2898	36.0289	1307.39	32.2998	36.159	1307.62	32.2998	35.8347
2.6	1322.03	32.2128	37.0258	1317.42	32.2125	37.0258	1301.89	31.9992	38.5247	1125.43	27.7997	55.6634	1117.7	27.7997	55.3708	1247.08	29.6997	50.3345	1282.25	31.9998	38.4146	1308.17	32.1998	36.1805	1306.87	32.1998	36.7715	1281.35	32.2902	36.4187	1311.94	32.2998	36.5022	1312.18	32.2998	36.1728
2.61	1326.64	32.2131	37.3754	1322.02	32.2128	37.3754	1306.35	31.9992	38.8923	1128.32	27.7997	56.1568	1120.53	27.7997	55.8606	1251.31	29.6997	50.6691	1286.62	31.9998	38.7742	1312.68	32.1998	36.5212	1311.38	32.1998	37.1159	1285.37	32.2905	36.8104	1316.48	32.2998	36.8467	1316.72	32.2998	36.512
2.62	1331.24	32.2134	37.7263	1326.6	32.2131	37.7263	1310.79	31.9992	39.2611	1131.18	27.7997	56.6514	1123.35	27.7997	56.3516	1255.51	29.6997	51.0031	1290.98	31.9998	39.1351	1317.16	32.1998	36.8631	1315.87	32.1998	37.4614	1289.38	32.2909	37.2041	1320.99	32.2998	37.1923	1321.24	32.2998	36.8523
2.63	1335.81	32.2137	38.0783	1331.16	32.2134	38.0783	1315.21	31.9992	39.6311	1134.02	27.7997	57.1472	1126.14	27.7997	56.8438	1259.7	29.6997	51.3366	1295.31	31.9998	39.4971	1321.63	32.1998	37.2061	1320.34	32.1998	37.8081	1293.35	32.2912	37.5998	1325.48	32.2998	37.539	1325.74	32.2998	37.1938
2.64	1340.36	32.214	38.4315	1335.7	32.2137	38.4315	1319.61	31.9992	40.0025	1136.85	27.7997	57.6443	1128.92	27.7997	57.3373	1263.86	29.6997	51.6695	1299.62	31.9998	39.8604	1326.08	32.1998	37.5503	1324.79	32.1998	38.156	1297.31	32.2915	37.9975	1329.95	32.2998	37.887	1330.21	32.2998	37.5364
2.65	1344.9	32.2143	38.786	1340.23	32.214	38.786	1323.99	31.9992	40.375	1139.65	27.7997	58.1427	1131.67	27.7997	57.8319	1268.01	29.6997	52.0018	1303.91	31.9998	40.2249	1330.5	32.1998	37.8957	1329.22	32.1998	38.505	1301.25	32.2919	38.3971	1334.4	32.2998	38.2361	1334.67	32.2998	37.8801
2.66	1349.41	32.2146	39.1416	1344.73	32.2143	39.1416	1328.35	31.9992	40.7488	1142.43	27.7997	58.6422	1134.4	27.7997	58.3278	1272.14	29.6997	52.3336	1308.19	31.9998	40.5906	1334.91	32.1998	38.2422	1333.63	32.1998	38.8551	1305.16	32.2922	38.7987	1338.83	32.2998	38.5864	1339.11	32.2998	38.2249
2.67	1353.9	32.2149	39.4984	1349.21	32.2146	39.4984	1332.69	31.9992	41.1239	1145.2	27.7997	59.143	1137.11	27.7997	58.8248	1276.24	29.6997	52.6647	1312.44	31.9998	40.9575	1339.29	32.1998	38.5898	1338.02	32.1998	39.2063	1309.05	32.2925	39.2023	1343.24	32.2998	38.9379	1343.53	32.2998	38.5709
2.68	1358.37	32.2152	39.8564	1353.67	32.2149	39.8564	1337.01	31.9992	41.5001	1147.94	27.7997	59.645	1139.8	27.7997	59.323	1280.33	29.6997	52.9953	1316.67	31.9998	41.3256	1343.66	32.1998	38.9386	1342.39	32.1998	39.5586	1312.92	32.2928	39.6079	1347.64	32.2998	39.2905	1347.92	32.2998	38.9179
2.69	1362.83	32.2154	40.2156	1358.11	32.2151	40.2156	1341.32	31.9992	41.8776	1150.66	27.7997	60.1481	1142.48	27.7997	59.8224	1284.4	29.6997	53.3253	1320.89	31.9998	41.6948	1348	32.1998	39.2885	1346.74	32.1998	39.9121	1316.77	32.2931	40.0154	1352.01	32.2998	39.6442	1352.3	32.2998	39.266
2.7	1367.26	32.2157	40.576	1362.53	32.2154	40.576	1345.6	31.9992	42.2563	1153.36	27.7997	60.6525	1145.13	27.7997	60.323	1288.45	29.6997	53.6547	1325.08	31.9998	42.0653	1352.33	32.1998	39.6396	1351.07	32.1998	40.2666	1320.59	32.2935	40.4248	1356.36	32.2998	39.9991	1356.66	32.2998	39.6152
2.71	1371.67	32.216	40.9375	1366.93	32.2157	40.9375	1349.86	31.9992	42.6362	1156.04	27.7997	61.158	1147.76	27.7997	60.8247	1292.48	29.6997	53.9834	1329.26	31.9998	42.4369	1356.64	32.1998	39.9917	1355.38	32.1998	40.6223	1324.4	32.2938	40.8363	1360.69	32.2998	40.3552	1361	32.2998	39.9656
2.72	1376.07	32.2163	41.3002	1371.32	32.216	41.3002	1354.1	31.9992	43.0173	1158.7	27.7997	61.6647	1150.37	27.7997	61.3276	1296.49	29.6997	54.3116	1333.42	31.9998	42.8097	1360.92	32.1998	40.345	1359.67	32.1998	40.979	1328.18	32.2941	41.2496	1365	32.2998	40.7123	1365.31	32.2998	40.3169
2.73	1380.44	32.2165	41.6641	1375.68	32.2162	41.6641	1358.33	31.9992	43.3997	1161.35	27.7997	62.1726	1152.97	27.7997	61.8316	1300.48	29.6997	54.6391	1337.56	31.9998	43.1836	1365.19	32.1998	40.6994	1363.94	32.1998	41.3369	1331.95	32.2944	41.6649	1369.29	32.2998	41.0706	1369.61	32.2998	40.6694
2.74	1384.8	32.2168	42.0291	1380.02	32.2165	42.0291	1362.53	31.9992	43.7832	1163.97	27.7997	62.6816	1155.54	27.7997	62.3367	1304.46	29.6997	54.966	1341.67	31.9998	43.5587	1369.44	32.1998	41.0549	1368.19	32.1998	41.6958	1335.69	32.2947	42.0822	1373.56	32.2998	41.43	1373.89	32.2998	41.0229
2.75	1389.13	32.217	42.3952	1384.35	32.2168	42.3952	1366.72	31.9992	44.1679	1166.57	27.7997	63.1917	1158.1	27.7997	62.8429	1308.41	29.6997	55.2922	1345.78	31.9998	43.9349	1373.67	32.1998	41.4115	1372.42	32.1998	42.0558	1339.41	32.295	42.5014	1377.82	32.2998	41.7906	1378.15	32.2998	41.3775
2.76	1393.45	32.2173	42.7625	1388.65	32.217	42.7625	1370.88	31.9992	44.5537	1169.16	27.7997	63.703	1160.63	27.7997	63.3503	1312.34	29.6997	55.6178	1349.86	31.9998	44.3123	1377.87	32.1998	41.7692	1376.63	32.1998	42.4169	1343.11	32.2953	42.9225	1382.05	32.2998	42.1522	1382.39	32.2998	41.7332
2.77	1397.74	32.2176	43.1309	1392.94	32.2173	43.1309	1375.03	31.9992	44.9408	1171.73	27.7997	64.2154	1163.15	27.7997	63.8588	1316.26	29.6997	55.9427	1353.92	31.9998	44.6909	1382.06	32.1998	42.128	1380.83	32.1998	42.779	1346.79	32.2955	43.3456	1386.26	32.2998	42.515	1386.61	32.2998	42.0899
2.78	1402.02	32.2178	43.5005	1397.21	32.2175	43.5005	1379.16	31.9992	45.329	1174.27	27.7997	64.7289	1165.65	27.7997	64.3683	1320.16	29.6997	56.267	1357.96	31.9998	45.0705	1386.24	32.1998	42.4879	1385	32.1998	43.1422	1350.45	32.2958	43.7706	1390.46	32.2998	42.8788	1390.81	32.2998	42.4477
2.79	1406.28	32.2181	43.8712	1401.46	32.2178	43.8712	1383.27	31.9992	45.7184	1176.8	27.7997	65.2436	1168.13	27.7997	64.879	1324.04	29.6997	56.5906	1361.99	31.9998	45.4513	1390.39	32.1998	42.8488	1389.16	32.1998	43.5065	1354.09	32.2961	44.1975	1394.63	32.2998	43.2438	1394.99	32.2998	42.8065
2.8	1410.52	32.2183	44.243	1405.68	32.218	44.243	1387.36	31.9992	46.1089	1179.31	27.7997	65.7593	1170.59	27.7997	65.3907	1327.9	29.6997	56.9135	1366	31.9998	45.8332	1394.52	32.1998	43.2109	1393.29	32.1998	43.8718	1357.71	32.2964	44.6264	1398.79	32.2998	43.6098	1399.16	32.2998	43.1664
2.81	1414.74	32.2186	44.6159	1409.9	32.2183	44.6159	1391.43	31.9992	46.5006	1181.8	27.7997	66.2761	1173.03	27.7997	65.9035	1331.74	29.6997	57.2358	1369.99	31.9998	46.2163	1398.63	32.1998	43.574	1397.41	32.1998	44.2382	1361.3	32.2967	45.0571	1402.93	32.2998	43.977	1403.3	32.2998	43.5272
2.82	1418.94	32.2188	44.99	1414.09	32.2185	44.99	1395.49	31.9992	46.8935	1184.28	27.7997	66.7941	1175.46	27.7997	66.4174	1335.57	29.6997	57.5574	1373.96	31.9998	46.6004	1402.73	32.1998	43.9382	1401.51	32.1998	44.6056	1364.88	32.2969	45.4898	1407.04	32.2998	44.3452	1407.43	32.2998	43.8892
2.83	1423.13	32.219	45.3651	1418.26	32.2188	45.3651	1399.53	31.9992	47.2875	1186.73	27.7997	67.3131	1177.87	27.7997	66.9323	1339.38	29.6997	57.8782	1377.91	31.9998	46.9857	1406.8	32.1998	44.3034	1405.59	32.1998	44.974	1368.44	32.2972	45.9244	1411.14	32.2998	44.7145	1411.53	32.2998	44.2521
2.84	1427.29	32.2193	45.7414	1422.42	32.219	45.7414	1403.54	31.9992	47.6826	1189.17	27.7997	67.8331	1180.26	27.7997	67.4483	1343.17	29.6997	58.1984	1381.84	31.9998	47.372	1410.86	32.1998	44.6697	1409.65	32.1998	45.3435	1371.98	32.2975	46.3609	1415.23	32.2998	45.0848	1415.62	32.2998	44.616
2.85	1431.44	32.2195	46.1188	1426.55	32.2192	46.1188	1407.54	31.9992	48.0788	1191.59	27.7997	68.3543	1182.63	27.7997	67.9653	1346.94	29.6997	58.5179	1385.76	31.9998	47.7595	1414.9	32.1998	45.037	1413.69	32.1998	45.714	1375.5	32.2977	46.7993	1419.29	32.2998	45.4563	1419.69	32.2998	44.981
2.86	1435.57	32.2197	46.4972	1430.67	32.2195	46.4972	1411.53	31.9992	48.4762	1193.99	27.7997	68.8764	1184.98	27.7997	68.4833	1350.69	29.6997	58.8367	1389.66	31.9998	48.1481	1418.92	32.1998	45.4054	1417.72	32.1998	46.0855	1379	32.298	47.2396	1423.33	32.2998	45.8288	1423.74	32.2998	45.347
2.87	1439.68	32.22	46.8767	1434.77	32.2197	46.8767	1415.49	31.9992	48.8747	1196.37	27.7997	69.3997	1187.32	27.7997	69.0024	1354.43	29.6997	59.1548	1393.54	31.9998	48.5377	1422.93	32.1998	45.7749	1421.72	32.1998	46.458	1382.47	32.2982	47.6819	1427.36	32.2998	46.2023	1427.77	32.2998	45.714
2.88	1443.77	32.2202	47.2574	1438.85	32.2199	47.2574	1419.43	31.9992	49.2743	1198.74	27.7997	69.9239	1189.64	27.7997	69.5225	1358.15	29.6997	59.4721	1397.4	31.9998	48.9285	1426.91	32.1998	46.1454	1425.71	32.1998	46.8316	1385.93	32.2985	48.126	1431.37	32.2998	46.5769	1431.79	32.2998	46.082
2.89	1447.84	32.2204	47.6391	1442.91	32.2201	47.6391	1423.36	31.9992	49.6751	1201.09	27.7997	70.4492	1191.94	27.7997	70.0436	1361.85	29.6997	59.7888	1401.25	31.9998	49.3203	1430.88	32.1998	46.5169	1429.68	32.1998	47.2061	1389.37	32.2988	48.572	1435.35	32.2998	46.9526	1435.78	32.2998	46.451
2.9	1451.9	32.2206	48.0218	1446.96	32.2204	48.0218	1427.27	31.9992	50.0769	1203.42	27.7997	70.9756	1194.22	27.7997	70.5657	1365.53	29.6997	60.1047	1405.07	31.9998	49.7131	1434.82	32.1998	46.8894	1433.63	32.1998	47.5817	1392.79	32.299	49.0199	1439.33	32.2998	47.3293	1439.76	32.2998	46.8209
2.91	1455.94	32.2209	48.4057	1450.99	32.2206	48.4057	1431.17	31.9992	50.4798	1205.74	27.7997	71.5029	1196.49	27.7997	71.0888	1369.2	29.6997	60.4199	1408.88	31.9998	50.1071	1438.75	32.1998	47.263	1437.57	32.1998	47.9582	1396.2	32.2992	49.4696	1443.28	32.2998	47.707	1443.72	32.2998	47.1919
2.92	1459.96	32.2211	48.7906	1455	32.2208	48.7906	1435.04	31.9992	50.8838	1208.04	27.7997	72.0312	1198.74	27.7997	71.6128	1372.85	29.6997	60.7343	1412.68	31.9998	50.5021	1442.67	32.1998	47.6376	1441.48	32.1998	48.3358	1399.58	32.2995	49.9213	1447.21	32.2998	48.0858	1447.66	32.2998	47.5638
2.93	1463.96	32.2213	49.1765	1458.99	32.221	49.1765	1438.9	31.9992	51.2889	1210.32	27.7997	72.5606	1200.98	27.7997	72.1379	1376.48	29.6997	61.0481	1416.45	31.9998	50.8982	1446.56	32.1998	48.0132	1445.38	32.1998	48.7143	1402.94	32.2997	50.3748	1451.13	32.2998	48.4656	1451.59	32.2998	47.9367
2.94	1467.94	32.2215	49.5636	1462.96	32.2212	49.5636	1442.74	31.9992	51.6951	1212.58	27.7997	73.0909	1203.19	27.7997	72.6639	1380.09	29.6997	61.361	1420.21	31.9998	51.2953	1450.44	32.1998	48.3898	1449.26	32.1998	49.0938	1406.29	32.3	50.8303	1455.03	32.2998	48.8464	1455.49	32.2998	48.3106
2.95	1471.91	32.2217	49.9516	1466.92	32.2215	49.9516	1446.56	31.9992	52.1024	1214.83	27.7997	73.6223	1205.39	27.7997	73.1909	1383.69	29.6997	61.6733	1423.95	31.9998	51.6935	1454.3	32.1998	48.7674	1453.13	32.1998	49.4743	1409.61	32.3002	51.2875	1458.91	32.2998	49.2282	1459.38	32.2998	48.6854
2.96	1475.86	32.2219	50.3407	1470.86	32.2217	50.3407	1450.36	31.9992	52.5107	1217.06	27.7997	74.1546	1207.58	27.7997	73.7189	1387.27	29.6997	61.9847	1427.67	31.9998	52.0927	1458.14	32.1998	49.146	1456.97	32.1998	49.8558	1412.92	32.3004	51.7467	1462.77	32.2998	49.6111	1463.25	32.2998	49.0612
2.97	1479.79	32.2221	50.7309	1474.78	32.2219	50.7309	1454.15	31.9992	52.9201	1219.28	27.7997	74.6879	1209.75	27.7997	74.2478	1390.84	29.6998	62.2955	1431.38	31.9998	52.493	1461.96	32.1998	49.5256	1460.8	32.1998	50.2382	1416.21	32.3007	52.2077	1466.62	32.2998	49.9949	1467.11	32.2998	49.438
2.98	1483.7	32.2223	51.1221	1478.68	32.2221	51.1221	1457.92	31.9992	53.3306	1221.47	27.7997	75.2221	1211.9	27.7997	74.7777	1394.38	29.6998	62.6054	1435.07	31.9998	52.8943	1465.77	32.1998	49.9062	1464.61	32.1998	50.6216	1419.48	32.3009	52.6706	1470.45	32.2998	50.3798	1470.94	32.2998	49.8157
2.99	1487.6	32.2226	51.5143	1482.57	32.2223	51.5143	1461.68	31.9992	53.7421	1223.66	27.7997	75.7573	1214.04	27.7997	75.3085	1397.92	29.6998	62.9146	1438.74	31.9998	53.2966	1469.56	32.1998	50.2878	1468.4	32.1998	51.0059	1422.73	32.3011	53.1353	1474.26	32.2998	50.7657	1474.76	32.2998	50.1944
3	1491.48	32.2228	51.9076	1486.44	32.2225	51.9076	1465.41	31.9992	54.1546	1225.82	27.7997	76.2935	1216.16	27.7997	75.8402	1401.43	29.6998	63.2231	1442.4	31.9998	53.7	1473.33	32.1998	50.6704	1472.18	32.1998	51.3912	1425.96	32.3014	53.6019	1478.05	32.2998	51.1526	1478.56	32.2998	50.574
3.01	1495.34	32.223	52.3018	1490.29	32.2227	52.3018	1469.13	31.9993	54.5682	1227.97	27.7997	76.8306	1218.26	27.7997	76.3728	1404.93	29.6998	63.5307	1446.04	31.9998	54.1044	1477.08	32.1998	51.054	1475.94	32.1998	51.7775	1429.18	32.3016	54.0704	1481.83	32.2998	51.5404	1482.34	32.2998	50.9545
3.02	1499.18	32.2232	52.6971	1494.12	32.2229	52.6971	1472.84	31.9993	54.9829	1230.11	27.7997	77.3686	1220.35	27.7997	76.9064	1408.41	29.6998	63.8376	1449.66	31.9998	54.5098	1480.82	32.1998	51.4385	1479.68	32.1998	52.1647	1432.38	32.3018	54.5407	1485.59	32.2998	51.9293	1486.11	32.2998	51.336
3.03	1503.01	32.2233	53.0934	1497.94	32.2231	53.0934	1476.52	31.9993	55.3986	1232.23	27.7997	77.9076	1222.43	27.7997	77.4409	1411.88	29.6998	64.1437	1453.27	31.9998	54.9162	1484.54	32.1998	51.824	1483.4	32.1998	52.5528	1435.56	32.302	55.0128	1489.33	32.2998	52.3191	1489.86	32.2998	51.7184
3.04	1506.82	32.2235	53.4907	1501.74	32.2233	53.4907	1480.19	31.9993	55.8153	1234.33	27.7997	78.4475	1224.48	27.7997	77.9762	1415.33	29.6998	64.4491	1456.86	31.9998	55.3236	1488.24	32.1998	52.2104	1487.11	32.1998	52.9419	1438.72	32.3022	55.4868	1493.05	32.2998	52.7099	1493.59	32.2998	52.1017
3.05	1510.61	32.2237	53.8891	1505.52	32.2235	53.8891	1483.84	31.9993	56.2331	1236.42	27.7997	78.9883	1226.53	27.7997	78.5125	1418.76	29.6998	64.7536	1460.43	31.9998	55.732	1491.93	32.1998	52.5979	1490.8	32.1998	53.3319	1441.86	32.3024	55.9626	1496.76	32.2998	53.1017	1497.31	32.2998	52.4859
3.06	1514.39	32.2239	54.2884	1509.29	32.2237	54.2884	1487.48	31.9993	56.6518	1238.49	27.7997	79.53	1228.55	27.7997	79.0497	1422.18	29.6998	65.0574	1463.98	31.9998	56.1415	1495.6	32.1998	52.9862	1494.47	32.1998	53.7228	1444.99	32.3027	56.4402	1500.45	32.2998	53.4945	1501.01	32.2998	52.8711
3.07	1518.15	32.2241	54.6887	1513.04	32.2239	54.6887	1491.1	31.9993	57.0716	1240.55	27.7997	80.0726	1230.57	27.7997	79.5877	1425.58	29.6998	65.3603	1467.52	31.9998	56.5519	1499.25	32.1998	53.3756	1498.13	32.1998	54.1147	1448.09	32.3029	56.9197	1504.13	32.2998	53.8882	1504.69	32.2998	53.2572
3.08	1521.89	32.2243	55.09	1516.78	32.224	55.09	1494.7	31.9993	57.4924	1242.59	27.7997	80.6161	1232.56	27.7997	80.1266	1428.96	29.6998	65.6625	1471.05	31.9998	56.9633	1502.89	32.1998	53.7659	1501.77	32.1998	54.5074	1451.18	32.3031	57.401	1507.78	32.2998	54.2829	1508.35	32.2998	53.6441
[truncated: 192 more rows]

## Sheet: FigS2
Data is raw data: Please apply log10(y) for data plot
[truncated: 504 more rows]

[truncated: 7 more sheets: FigS3, FigS4, FigS5, FigS7, FigS8, FigS9, Fig10]
